# Supplementary material for: (S P,S P)-(–)-(E)-1,2-Bis(methyl­phenyl­phosphino­yl)ethene
Source: Acta Crystallogr Sect E Struct Rep Online. 2009 Feb 13;65(Pt 3):o517. doi: 10.1107/S1600536809004632 (PMC2968589; doi:10.1107/S1600536809004632)
Supplement: Supplementary file 1 [file e-65-0o517-sup1.cif]

##############################################################################
###                                                                        ###
###        Electronic paper (Acta Crystallographica Section E)             ###
###                                                                        ###
##############################################################################
#                                                                            #
# This CIF contains the data in a paper accepted for publication in Acta     #
# Crystallographica Section E. It conforms to the requirements of Notes      #
# for Authors for Section E, and has been peer reviewed under the auspices   #
# of the IUCr Commission on Journals.                                        #
#                                                                            #
# Full details of the Crystallographic Information File format               #
# are given in the paper "The Crystallographic Information File (CIF):       #
# a New Standard Archive File for Crystallography" by S. R. Hall, F. H.      #
# Allen and I. D. Brown [Acta Cryst. (1991), A47, 655-685].                  #
#                                                                            #
# The current version of the core CIF dictionary is obtainable from          #
# ftp://ftp.iucr.org/pub/cif_core.dic. The current version number is 2.4.    #
#                                                                            #
# Software is freely available for graphical display of the structure(s) in  #
# this CIF.  For information consult the CIF home page http://www.iucr.org/  #
# cif/home.html                                                              #
#                                                                            #
# This file may be used for bona fide research purposes within the           #
# scientific community so long as proper attribution is given to the journal # 
# article from which it was obtained.                                        #
#                                                                            #
##############################################################################
                                             
data_I
_audit_creation_method     SHELXL-97
_chemical_name_systematic
;
(<i>S</i>~P~,<i>S</i>~P~)-(-)-(<i>E</i>)-1,2-Bis(methylphenylphosphinoyl)ethene
;
_chemical_name_common     ?
_chemical_formula_moiety     'C16 H18 O2 P2'
_chemical_formula_sum     'C16 H18 O2 P2'
_chemical_formula_iupac     'C16 H18 O2 P2'
_chemical_formula_weight     304.24
_chemical_melting_point     511
_symmetry_cell_setting     monoclinic
_symmetry_space_group_name_H-M     'P 21'
_symmetry_space_group_name_Hall     'P 2yb'
loop_
    _symmetry_equiv_pos_as_xyz
    'x, y, z'
    '-x, y+1/2, -z'
_cell_length_a     11.686(5)
_cell_length_b     5.5291(15)
_cell_length_c     24.132(10)
_cell_angle_alpha     90.00
_cell_angle_beta     96.36(5)
_cell_angle_gamma     90.00
_cell_volume     1549.7(10)
_cell_formula_units_Z     4
_cell_measurement_reflns_used     8000
_cell_measurement_theta_min     2.32
_cell_measurement_theta_max     25.36
_cell_measurement_temperature     297
_exptl_crystal_description     plate
_exptl_crystal_colour     white
_exptl_crystal_size_max     0.35
_exptl_crystal_size_mid     0.29
_exptl_crystal_size_min     0.18
_exptl_crystal_density_diffrn     1.304
_exptl_crystal_density_meas     ?
_exptl_crystal_density_method     'not measured'
_exptl_crystal_F_000     640
_exptl_absorpt_coefficient_mu     0.279
_exptl_absorpt_correction_type     multi-scan
_exptl_absorpt_process_details     '(Blessing, 1995)'
_exptl_absorpt_correction_T_min     0.9267
_exptl_absorpt_correction_T_max     0.9528
_diffrn_ambient_temperature     297
_diffrn_radiation_type     MoK\a
_diffrn_radiation_wavelength     0.71073
_diffrn_radiation_monochromator     graphite
_diffrn_measurement_device_type     'Stoe IPDS'
_diffrn_measurement_method     psi
_diffrn_detector_area_resol_mean     ?
_diffrn_reflns_number     20851
_diffrn_reflns_av_R_equivalents     0.0669
_diffrn_reflns_av_sigmaI/netI     0.0589
_diffrn_reflns_theta_min     2.30
_diffrn_reflns_theta_max     26.03
_diffrn_reflns_theta_full     26.03
_diffrn_measured_fraction_theta_max     0.993
_diffrn_measured_fraction_theta_full     0.993
_diffrn_reflns_limit_h_min     -14
_diffrn_reflns_limit_h_max     14
_diffrn_reflns_limit_k_min     -6
_diffrn_reflns_limit_k_max     6
_diffrn_reflns_limit_l_min     -29
_diffrn_reflns_limit_l_max     29
_diffrn_standards_number     ?
_diffrn_standards_interval_count     ?
_diffrn_standards_interval_time     ?
_diffrn_standards_decay_%     ?
_refine_special_details
;
Refinement of <i>F</i>^2^ against ALL reflections. The weighted <i>R</i>-factor
<i>wR</i> and goodness of fit <i>S</i> are based on <i>F</i>^2^, conventional
<i>R</i>-factors <i>R</i> are based on <i>F</i>, with <i>F</i> set to zero for
negative <i>F</i>^2^. The threshold expression of <i>F</i>^2^ >
\s(<i>F</i>^2^) is used only for calculating <i>R</i>-factors(gt) <i>etc</i>.
and is not relevant to the choice of reflections for refinement.
<i>R</i>-factors based on <i>F</i>^2^ are statistically about twice as large
as those based on <i>F</i>, and <i>R</i>- factors based on ALL data will be
even larger.
;
_reflns_number_total     6041
_reflns_number_gt     4640
_reflns_threshold_expression     I>2\s(I)
_refine_ls_structure_factor_coef     Fsqd
_refine_ls_matrix_type     full
_refine_ls_R_factor_all     0.0562
_refine_ls_R_factor_gt     0.0408
_refine_ls_wR_factor_gt     0.0924
_refine_ls_wR_factor_ref     0.0966
_refine_ls_goodness_of_fit_ref     0.994
_refine_ls_restrained_S_all     0.994
_refine_ls_number_reflns     6041
_refine_ls_number_parameters     361
_refine_ls_number_restraints     1
_refine_ls_hydrogen_treatment     constr
_refine_ls_weighting_scheme     calc
_refine_ls_weighting_details
                 'calc w=1/[\s^2^(Fo^2^)+(0.0482P)^2^] where P=(Fo^2^+2Fc^2^)/3'
_atom_sites_solution_hydrogens     geom
_atom_sites_solution_primary     direct
_atom_sites_solution_secondary     difmap
_refine_ls_shift/su_max     0.002
_refine_ls_shift/su_mean     0.000
_refine_diff_density_max     0.366
_refine_diff_density_min     -0.192
_refine_ls_extinction_method     none
_refine_ls_extinction_coef     ?
_refine_ls_abs_structure_details     'Flack (1983), 2656 Friedel pairs'
_refine_ls_abs_structure_Flack     0.01(9)
loop_
    _atom_type_symbol
    _atom_type_description
    _atom_type_scat_dispersion_real
    _atom_type_scat_dispersion_imag
    _atom_type_scat_source
    C C 0.0033 0.0016 'International Tables Vol C Tables 4.2.6.8 and 6.1.1.4'
    H H 0.0000 0.0000 'International Tables Vol C Tables 4.2.6.8 and 6.1.1.4'
    O O 0.0106 0.0060 'International Tables Vol C Tables 4.2.6.8 and 6.1.1.4'
    P P 0.1023 0.0942 'International Tables Vol C Tables 4.2.6.8 and 6.1.1.4'
_computing_data_collection     'IPDS (Stoe & Cie, 1999)'
_computing_cell_refinement     'IPDS (Stoe & Cie, 1999)'
_computing_data_reduction     'IPDS (Stoe & Cie, 1999)'
_computing_structure_solution
                         'SHELXS97 (Sheldrick, 2008) and WinGX (Farrugia, 1999)'
_computing_structure_refinement     'SHELXL97 (Sheldrick, 2008)'
_computing_molecular_graphics     'ORTEP-3 (Farrugia, 1997)'
_computing_publication_material
                             'enCIFer (Allen, 2004) and publCIF (Westrip, 2009)'
loop_
    _atom_site_type_symbol
    _atom_site_label
    _atom_site_fract_x
    _atom_site_fract_y
    _atom_site_fract_z
    _atom_site_U_iso_or_equiv
    _atom_site_adp_type
    _atom_site_calc_flag
    _atom_site_refinement_flags
    _atom_site_occupancy
    _atom_site_disorder_assembly
    _atom_site_disorder_group
    P P1 0.30457(7) 0.21685(14) 0.97574(3) 0.0353(2) Uani d . 1 . .
    P P2 0.39031(6) -0.02618(15) 1.14954(3) 0.0346(2) Uani d . 1 . .
    O O1 0.3363(2) 0.4760(5) 0.98268(10) 0.0538(6) Uani d . 1 . .
    O O2 0.3896(2) -0.2919(4) 1.14004(10) 0.0470(6) Uani d . 1 . .
    C C1A 0.3199(3) 0.0452(6) 1.03959(12) 0.0390(7) Uani d . 1 . .
    H H1A 0.3089 -0.1213 1.0382 0.047 Uiso calc R 1 . .
    C C2A 0.3466(3) 0.1518(6) 1.08850(12) 0.0377(7) Uani d . 1 . .
    H H2A 0.3427 0.3193 1.0913 0.045 Uiso calc R 1 . .
    C C3A 0.2989(3) 0.0536(6) 1.20236(11) 0.0379(7) Uani d . 1 . .
    C C4A 0.2921(4) -0.1114(7) 1.24450(15) 0.0600(10) Uani d . 1 . .
    H H4A 0.3340 -0.2545 1.2446 0.072 Uiso calc R 1 . .
    C C5A 0.2234(5) -0.0671(11) 1.28698(17) 0.0792(14) Uani d . 1 . .
    H H5A 0.2188 -0.1808 1.3150 0.095 Uiso calc R 1 . .
    C C6A 0.1639(4) 0.1403(10) 1.28732(19) 0.0741(13) Uani d . 1 . .
    H H6A 0.1185 0.1701 1.3159 0.089 Uiso calc R 1 . .
    C C7A 0.1693(4) 0.3089(9) 1.2460(2) 0.0704(12) Uani d . 1 . .
    H H7A 0.1271 0.4512 1.2464 0.085 Uiso calc R 1 . .
    C C8A 0.2380(3) 0.2673(8) 1.20324(15) 0.0531(8) Uani d . 1 . .
    H H8A 0.2427 0.3827 1.1755 0.064 Uiso calc R 1 . .
    C C9A 0.5286(3) 0.0957(8) 1.17267(15) 0.0557(10) Uani d . 1 . .
    H H9A1 0.5606 0.0118 1.2056 0.083 Uiso calc R 1 . .
    H H9A2 0.5212 0.2645 1.1809 0.083 Uiso calc R 1 . .
    H H9A3 0.5784 0.0765 1.1439 0.083 Uiso calc R 1 . .
    C C10A 0.1564(3) 0.1880(6) 0.94567(12) 0.0355(7) Uani d . 1 . .
    C C11A 0.1106(3) 0.3729(7) 0.91121(15) 0.0525(9) Uani d . 1 . .
    H H11A 0.1567 0.5032 0.9036 0.063 Uiso calc R 1 . .
    C C12A -0.0027(4) 0.3649(8) 0.88820(19) 0.0639(11) Uani d . 1 . .
    H H12A -0.0319 0.4875 0.8643 0.077 Uiso calc R 1 . .
    C C13A -0.0721(3) 0.1788(9) 0.90020(18) 0.0625(11) Uani d . 1 . .
    H H13A -0.1492 0.1782 0.8856 0.075 Uiso calc R 1 . .
    C C14A -0.0288(3) -0.0100(9) 0.93402(17) 0.0644(11) Uani d . 1 . .
    H H14A -0.0760 -0.1382 0.9417 0.077 Uiso calc R 1 . .
    C C15A 0.0867(3) -0.0058(7) 0.95651(13) 0.0490(8) Uani d . 1 . .
    H H15A 0.1169 -0.1329 0.9788 0.059 Uiso calc R 1 . .
    C C16A 0.3893(3) 0.0436(8) 0.93298(14) 0.0508(9) Uani d . 1 . .
    H H16A 0.3879 0.1190 0.8971 0.076 Uiso calc R 1 . .
    H H16B 0.3583 -0.1170 0.9286 0.076 Uiso calc R 1 . .
    H H16C 0.4672 0.0355 0.9503 0.076 Uiso calc R 1 . .
    P P3 0.69714(6) 0.45422(16) 0.52266(3) 0.03485(19) Uani d . 1 . .
    P P4 0.61341(7) 0.25487(16) 0.34535(3) 0.0377(2) Uani d . 1 . .
    O O3 0.6815(2) 0.7189(5) 0.51686(10) 0.0521(6) Uani d . 1 . .
    O O4 0.6118(2) -0.0103(5) 0.35230(10) 0.0528(6) Uani d . 1 . .
    C C1B 0.6767(2) 0.2977(6) 0.45711(12) 0.0363(7) Uani d . 1 . .
    H H1B 0.6813 0.1298 0.4570 0.044 Uiso calc R 1 . .
    C C2B 0.6553(2) 0.4128(6) 0.40913(11) 0.0361(7) Uani d . 1 . .
    H H2B 0.6621 0.5803 0.4085 0.043 Uiso calc R 1 . .
    C C3B 0.7090(3) 0.3418(6) 0.29501(12) 0.0395(7) Uani d . 1 . .
    C C4B 0.7920(3) 0.1795(7) 0.28267(15) 0.0518(9) Uani d . 1 . .
    H H4B 0.8021 0.0365 0.3029 0.062 Uiso calc R 1 . .
    C C5B 0.8607(3) 0.2254(9) 0.24069(18) 0.0677(11) Uani d . 1 . .
    H H5B 0.9151 0.1122 0.2324 0.081 Uiso calc R 1 . .
    C C6B 0.8484(4) 0.4391(9) 0.21121(17) 0.0662(11) Uani d . 1 . .
    H H6B 0.8953 0.4718 0.1834 0.079 Uiso calc R 1 . .
    C C7B 0.7671(4) 0.6022(8) 0.22304(18) 0.0679(12) Uani d . 1 . .
    H H7B 0.7576 0.7451 0.2027 0.082 Uiso calc R 1 . .
    C C8B 0.6986(4) 0.5562(7) 0.26523(16) 0.0584(10) Uani d . 1 . .
    H H8B 0.6449 0.6709 0.2736 0.070 Uiso calc R 1 . .
    C C9B 0.4772(3) 0.3870(7) 0.32300(15) 0.0547(10) Uani d . 1 . .
    H H9B1 0.4460 0.3149 0.2884 0.082 Uiso calc R 1 . .
    H H9B2 0.4864 0.5578 0.3179 0.082 Uiso calc R 1 . .
    H H9B3 0.4256 0.3595 0.3507 0.082 Uiso calc R 1 . .
    C C10B 0.8407(3) 0.3773(6) 0.55361(12) 0.0345(7) Uani d . 1 . .
    C C11B 0.9281(3) 0.5428(8) 0.54766(15) 0.0542(9) Uani d . 1 . .
    H H11B 0.9113 0.6854 0.5280 0.065 Uiso calc R 1 . .
    C C12B 1.0393(3) 0.4980(9) 0.57053(19) 0.0678(12) Uani d . 1 . .
    H H12B 1.0971 0.6092 0.5658 0.081 Uiso calc R 1 . .
    C C13B 1.0648(3) 0.2913(9) 0.60005(18) 0.0650(12) Uani d . 1 . .
    H H13B 1.1397 0.2632 0.6160 0.078 Uiso calc R 1 . .
    C C14B 0.9795(3) 0.1226(9) 0.60642(17) 0.0634(11) Uani d . 1 . .
    H H14B 0.9971 -0.0187 0.6265 0.076 Uiso calc R 1 . .
    C C15B 0.8674(3) 0.1661(7) 0.58256(16) 0.0508(9) Uani d . 1 . .
    H H15B 0.8103 0.0520 0.5862 0.061 Uiso calc R 1 . .
    C C16B 0.5972(3) 0.3059(8) 0.56197(14) 0.0520(9) Uani d . 1 . .
    H H16D 0.6010 0.3767 0.5984 0.078 Uiso calc R 1 . .
    H H16E 0.6161 0.1371 0.5653 0.078 Uiso calc R 1 . .
    H H16F 0.5207 0.3239 0.5433 0.078 Uiso calc R 1 . .
loop_
    _atom_site_aniso_label
    _atom_site_aniso_U_11
    _atom_site_aniso_U_22
    _atom_site_aniso_U_33
    _atom_site_aniso_U_12
    _atom_site_aniso_U_13
    _atom_site_aniso_U_23
    P1 0.0399(4) 0.0320(5) 0.0331(4) -0.0040(3) 0.0008(3) 0.0008(3)
    P2 0.0375(4) 0.0341(5) 0.0315(4) -0.0016(4) 0.0000(3) 0.0002(3)
    O1 0.0653(15) 0.0310(14) 0.0615(14) -0.0135(12) -0.0088(12) 0.0025(12)
    O2 0.0612(14) 0.0282(13) 0.0521(12) 0.0006(11) 0.0089(11) -0.0009(10)
    C1A 0.0425(17) 0.0376(17) 0.0362(15) -0.0016(14) 0.0015(13) 0.0010(13)
    C2A 0.0434(17) 0.0346(17) 0.0349(15) 0.0013(13) 0.0036(13) 0.0025(12)
    C3A 0.0377(16) 0.0416(17) 0.0331(14) -0.0029(14) -0.0024(12) -0.0020(13)
    C4A 0.080(3) 0.054(3) 0.0479(19) 0.0009(19) 0.0144(19) 0.0109(16)
    C5A 0.112(4) 0.083(4) 0.048(2) -0.004(3) 0.032(2) 0.006(2)
    C6A 0.074(3) 0.086(3) 0.068(3) -0.015(3) 0.034(2) -0.016(2)
    C7A 0.056(2) 0.067(3) 0.092(3) 0.002(2) 0.024(2) -0.014(2)
    C8A 0.052(2) 0.046(2) 0.062(2) 0.0021(17) 0.0120(16) 0.0027(17)
    C9A 0.045(2) 0.070(3) 0.0511(19) -0.0026(18) -0.0025(16) 0.0010(19)
    C10A 0.0431(16) 0.0322(18) 0.0312(13) 0.0015(13) 0.0032(12) -0.0009(12)
    C11A 0.054(2) 0.046(2) 0.057(2) 0.0032(16) -0.0003(17) 0.0054(16)
    C12A 0.058(2) 0.059(3) 0.070(3) 0.014(2) -0.014(2) 0.002(2)
    C13A 0.043(2) 0.070(3) 0.071(2) 0.0076(19) -0.0055(18) -0.024(2)
    C14A 0.051(2) 0.077(3) 0.066(2) -0.015(2) 0.0072(18) -0.007(2)
    C15A 0.0511(18) 0.045(2) 0.0483(17) -0.0064(16) -0.0042(14) 0.0050(16)
    C16A 0.0446(19) 0.059(2) 0.0503(18) -0.0003(16) 0.0116(15) 0.0019(17)
    P3 0.0352(4) 0.0359(5) 0.0330(4) 0.0013(4) 0.0018(3) -0.0026(4)
    P4 0.0410(4) 0.0376(5) 0.0345(4) -0.0042(4) 0.0039(3) -0.0058(4)
    O3 0.0566(15) 0.0390(15) 0.0578(14) 0.0047(12) -0.0064(11) -0.0032(12)
    O4 0.0715(16) 0.0363(15) 0.0538(13) -0.0085(12) 0.0205(12) -0.0051(11)
    C1B 0.0320(15) 0.0399(19) 0.0369(15) -0.0027(13) 0.0025(12) -0.0022(13)
    C2B 0.0339(15) 0.0399(19) 0.0346(14) 0.0015(13) 0.0040(12) -0.0015(13)
    C3B 0.0430(17) 0.0439(18) 0.0303(14) -0.0042(14) -0.0020(13) -0.0005(13)
    C4B 0.0444(18) 0.052(2) 0.059(2) 0.0056(16) 0.0084(16) 0.0110(17)
    C5B 0.053(2) 0.077(3) 0.077(3) 0.008(2) 0.024(2) 0.000(3)
    C6B 0.072(3) 0.072(3) 0.059(2) -0.017(3) 0.027(2) 0.002(2)
    C7B 0.095(3) 0.054(3) 0.058(2) -0.002(2) 0.022(2) 0.012(2)
    C8B 0.079(3) 0.042(2) 0.058(2) 0.0048(19) 0.0219(19) 0.0017(18)
    C9B 0.0432(18) 0.065(3) 0.0533(19) 0.0008(17) -0.0058(15) -0.0185(18)
    C10B 0.0341(15) 0.0381(18) 0.0310(14) 0.0000(12) 0.0027(12) -0.0041(12)
    C11B 0.0449(19) 0.056(2) 0.062(2) -0.0049(16) 0.0059(16) 0.0030(18)
    C12B 0.0373(19) 0.078(3) 0.087(3) -0.013(2) 0.0034(18) -0.011(3)
    C13B 0.041(2) 0.079(3) 0.071(2) 0.015(2) -0.0086(17) -0.025(2)
    C14B 0.057(2) 0.067(3) 0.062(2) 0.018(2) -0.0108(18) -0.002(2)
    C15B 0.0440(19) 0.047(2) 0.060(2) 0.0004(15) 0.0014(16) 0.0042(17)
    C16B 0.0427(18) 0.067(3) 0.0485(19) -0.0010(17) 0.0128(15) 0.0009(17)
_geom_special_details
;
All e.s.d.'s (except the e.s.d. in the dihedral angle between two l.s. planes)
are estimated using the full covariance matrix. The cell e.s.d.'s are taken
into account individually in the estimation of e.s.d.'s in distances, angles
and torsion angles; correlations between e.s.d.'s in cell parameters are only
used when they are defined by crystal symmetry. An approximate (isotropic)
treatment of cell e.s.d.'s is used for estimating e.s.d.'s involving l.s.
planes.
;
loop_
    _geom_bond_atom_site_label_1
    _geom_bond_atom_site_label_2
    _geom_bond_site_symmetry_2
    _geom_bond_distance
    _geom_bond_publ_flag
    P1 O1 . 1.485(3) y
    P1 C16A . 1.786(4) no
    P1 C1A . 1.801(3) y
    P1 C10A . 1.809(3) no
    P2 O2 . 1.487(3) y
    P2 C9A . 1.782(4) no
    P2 C2A . 1.798(3) y
    P2 C3A . 1.806(3) no
    C1A C2A . 1.325(4) y
    C1A H1A . 0.9300 no
    C2A H2A . 0.9300 no
    C3A C4A . 1.375(5) no
    C3A C8A . 1.381(5) no
    C4A C5A . 1.392(6) no
    C4A H4A . 0.9300 no
    C5A C6A . 1.341(7) no
    C5A H5A . 0.9300 no
    C6A C7A . 1.372(7) no
    C6A H6A . 0.9300 no
    C7A C8A . 1.394(5) no
    C7A H7A . 0.9300 no
    C8A H8A . 0.9300 no
    C9A H9A1 . 0.9600 no
    C9A H9A2 . 0.9600 no
    C9A H9A3 . 0.9600 no
    C10A C11A . 1.387(5) no
    C10A C15A . 1.388(5) no
    C11A C12A . 1.378(6) no
    C11A H11A . 0.9300 no
    C12A C13A . 1.361(6) no
    C12A H12A . 0.9300 no
    C13A C14A . 1.386(6) no
    C13A H13A . 0.9300 no
    C14A C15A . 1.397(5) no
    C14A H14A . 0.9300 no
    C15A H15A . 0.9300 no
    C16A H16A . 0.9600 no
    C16A H16B . 0.9600 no
    C16A H16C . 0.9600 no
    P3 O3 . 1.480(3) no
    P3 C16B . 1.784(3) no
    P3 C1B . 1.796(3) no
    P3 C10B . 1.810(3) no
    P4 O4 . 1.476(3) no
    P4 C9B . 1.780(4) no
    P4 C2B . 1.790(3) no
    P4 C3B . 1.804(3) no
    C1B C2B . 1.321(4) no
    C1B H1B . 0.9300 no
    C2B H2B . 0.9300 no
    C3B C4B . 1.378(5) no
    C3B C8B . 1.385(5) no
    C4B C5B . 1.384(5) no
    C4B H4B . 0.9300 no
    C5B C6B . 1.378(7) no
    C5B H5B . 0.9300 no
    C6B C7B . 1.363(6) no
    C6B H6B . 0.9300 no
    C7B C8B . 1.387(5) no
    C7B H7B . 0.9300 no
    C8B H8B . 0.9300 no
    C9B H9B1 . 0.9600 no
    C9B H9B2 . 0.9600 no
    C9B H9B3 . 0.9600 no
    C10B C15B . 1.379(5) no
    C10B C11B . 1.391(5) no
    C11B C12B . 1.377(5) no
    C11B H11B . 0.9300 no
    C12B C13B . 1.362(7) no
    C12B H12B . 0.9300 no
    C13B C14B . 1.386(6) no
    C13B H13B . 0.9300 no
    C14B C15B . 1.392(5) no
    C14B H14B . 0.9300 no
    C15B H15B . 0.9300 no
    C16B H16D . 0.9600 no
    C16B H16E . 0.9600 no
    C16B H16F . 0.9600 no
loop_
    _geom_angle_atom_site_label_1
    _geom_angle_atom_site_label_2
    _geom_angle_atom_site_label_3
    _geom_angle_site_symmetry_1
    _geom_angle_site_symmetry_3
    _geom_angle
    _geom_angle_publ_flag
    O1 P1 C16A . . 115.80(17) y
    O1 P1 C1A . . 114.32(15) y
    C16A P1 C1A . . 101.69(17) no
    O1 P1 C10A . . 110.28(15) no
    C16A P1 C10A . . 106.75(16) no
    C1A P1 C10A . . 107.26(15) no
    O2 P2 C9A . . 114.30(18) y
    O2 P2 C2A . . 114.73(15) y
    C9A P2 C2A . . 102.42(17) no
    O2 P2 C3A . . 110.87(15) no
    C9A P2 C3A . . 105.85(17) no
    C2A P2 C3A . . 107.94(14) no
    C2A C1A P1 . . 121.3(3) y
    C2A C1A H1A . . 119.4 no
    P1 C1A H1A . . 119.4 no
    C1A C2A P2 . . 120.2(3) y
    C1A C2A H2A . . 119.9 no
    P2 C2A H2A . . 119.9 no
    C4A C3A C8A . . 118.9(3) no
    C4A C3A P2 . . 116.6(3) no
    C8A C3A P2 . . 124.5(2) no
    C3A C4A C5A . . 120.9(4) no
    C3A C4A H4A . . 119.6 no
    C5A C4A H4A . . 119.6 no
    C6A C5A C4A . . 119.8(4) no
    C6A C5A H5A . . 120.1 no
    C4A C5A H5A . . 120.1 no
    C5A C6A C7A . . 120.7(4) no
    C5A C6A H6A . . 119.7 no
    C7A C6A H6A . . 119.7 no
    C6A C7A C8A . . 120.2(4) no
    C6A C7A H7A . . 119.9 no
    C8A C7A H7A . . 119.9 no
    C3A C8A C7A . . 119.5(4) no
    C3A C8A H8A . . 120.3 no
    C7A C8A H8A . . 120.3 no
    P2 C9A H9A1 . . 109.5 no
    P2 C9A H9A2 . . 109.5 no
    H9A1 C9A H9A2 . . 109.5 no
    P2 C9A H9A3 . . 109.5 no
    H9A1 C9A H9A3 . . 109.5 no
    H9A2 C9A H9A3 . . 109.5 no
    C11A C10A C15A . . 119.1(3) no
    C11A C10A P1 . . 117.6(3) no
    C15A C10A P1 . . 123.2(2) no
    C12A C11A C10A . . 120.5(4) no
    C12A C11A H11A . . 119.8 no
    C10A C11A H11A . . 119.8 no
    C13A C12A C11A . . 120.5(4) no
    C13A C12A H12A . . 119.8 no
    C11A C12A H12A . . 119.8 no
    C12A C13A C14A . . 120.5(4) no
    C12A C13A H13A . . 119.8 no
    C14A C13A H13A . . 119.8 no
    C13A C14A C15A . . 119.4(4) no
    C13A C14A H14A . . 120.3 no
    C15A C14A H14A . . 120.3 no
    C10A C15A C14A . . 120.0(4) no
    C10A C15A H15A . . 120.0 no
    C14A C15A H15A . . 120.0 no
    P1 C16A H16A . . 109.5 no
    P1 C16A H16B . . 109.5 no
    H16A C16A H16B . . 109.5 no
    P1 C16A H16C . . 109.5 no
    H16A C16A H16C . . 109.5 no
    H16B C16A H16C . . 109.5 no
    O3 P3 C16B . . 115.05(17) no
    O3 P3 C1B . . 112.97(15) no
    C16B P3 C1B . . 102.46(17) no
    O3 P3 C10B . . 111.77(15) no
    C16B P3 C10B . . 107.71(16) no
    C1B P3 C10B . . 106.10(14) no
    O4 P4 C9B . . 114.84(18) no
    O4 P4 C2B . . 113.11(15) no
    C9B P4 C2B . . 102.15(16) no
    O4 P4 C3B . . 110.94(15) no
    C9B P4 C3B . . 106.63(18) no
    C2B P4 C3B . . 108.58(15) no
    C2B C1B P3 . . 122.3(3) no
    C2B C1B H1B . . 118.9 no
    P3 C1B H1B . . 118.9 no
    C1B C2B P4 . . 121.8(3) no
    C1B C2B H2B . . 119.1 no
    P4 C2B H2B . . 119.1 no
    C4B C3B C8B . . 117.9(3) no
    C4B C3B P4 . . 118.4(3) no
    C8B C3B P4 . . 123.5(3) no
    C3B C4B C5B . . 121.2(4) no
    C3B C4B H4B . . 119.4 no
    C5B C4B H4B . . 119.4 no
    C6B C5B C4B . . 120.0(4) no
    C6B C5B H5B . . 120.0 no
    C4B C5B H5B . . 120.0 no
    C7B C6B C5B . . 119.6(3) no
    C7B C6B H6B . . 120.2 no
    C5B C6B H6B . . 120.2 no
    C6B C7B C8B . . 120.3(4) no
    C6B C7B H7B . . 119.8 no
    C8B C7B H7B . . 119.8 no
    C3B C8B C7B . . 120.9(4) no
    C3B C8B H8B . . 119.5 no
    C7B C8B H8B . . 119.5 no
    P4 C9B H9B1 . . 109.5 no
    P4 C9B H9B2 . . 109.5 no
    H9B1 C9B H9B2 . . 109.5 no
    P4 C9B H9B3 . . 109.5 no
    H9B1 C9B H9B3 . . 109.5 no
    H9B2 C9B H9B3 . . 109.5 no
    C15B C10B C11B . . 118.8(3) no
    C15B C10B P3 . . 123.8(3) no
    C11B C10B P3 . . 117.4(3) no
    C12B C11B C10B . . 120.8(4) no
    C12B C11B H11B . . 119.6 no
    C10B C11B H11B . . 119.6 no
    C13B C12B C11B . . 120.2(4) no
    C13B C12B H12B . . 119.9 no
    C11B C12B H12B . . 119.9 no
    C12B C13B C14B . . 120.3(4) no
    C12B C13B H13B . . 119.8 no
    C14B C13B H13B . . 119.8 no
    C13B C14B C15B . . 119.5(4) no
    C13B C14B H14B . . 120.2 no
    C15B C14B H14B . . 120.2 no
    C10B C15B C14B . . 120.4(4) no
    C10B C15B H15B . . 119.8 no
    C14B C15B H15B . . 119.8 no
    P3 C16B H16D . . 109.5 no
    P3 C16B H16E . . 109.5 no
    H16D C16B H16E . . 109.5 no
    P3 C16B H16F . . 109.5 no
    H16D C16B H16F . . 109.5 no
    H16E C16B H16F . . 109.5 no
loop_
    _geom_torsion_atom_site_label_1
    _geom_torsion_atom_site_label_2
    _geom_torsion_atom_site_label_3
    _geom_torsion_atom_site_label_4
    _geom_torsion_site_symmetry_1
    _geom_torsion_site_symmetry_2
    _geom_torsion_site_symmetry_3
    _geom_torsion_site_symmetry_4
    _geom_torsion
    _geom_torsion_publ_flag
    C3A P2 C2A C1A . . . . -125.9(7) y
    P1 C1A C2A P2 . . . . -167.1(5) y
    C16A P1 C1A C2A . . . . 131.7(2) y
    O1 P1 C1A C2A . . . . 6.2(4)   y
    O2 P2 C2A C1A . . . . -1.8(4)   y
    P1 C1A C2A P2 . . . . -167.2(2)   y
data_global
_journal_date_recd_electronic     2008-12-16
_journal_date_accepted     2009-02-09
_journal_name_full     'Acta Crystallographica, Section E'
_journal_year     2009
_journal_volume     65
_journal_issue      3
_journal_page_first     o517
_journal_page_last     o517
_journal_paper_category     QO
_journal_coeditor_code     JH2072
_publ_contact_author_name     'Holger Butensch\"on'
_publ_contact_author_address
;
Institut f\"ur Organische Chemie
Leibniz Universit\"at Hannover
Schneiderberg 1B
30167 Hannover
Germany
;
_publ_contact_author_email     'holger.butenschoen@mbox.oci.uni-hannover.de'
_publ_contact_author_fax     '+49/(0)511/762-4616'
_publ_contact_author_phone     '+49/(0)511/762-4661'
_publ_section_title
;
(<i>S</i>~P~,<i>S</i>~P~)-(-)-(<i>E</i>)-1,2-Bis(methylphenylphosphinoyl)ethene
;
loop_
    _publ_author_name
    _publ_author_footnote
    _publ_author_address
    'Butensch\"on, Holger' .
;
Institut f\"ur Organische Chemie
Leibniz Universit\"at Hannover
Schneiderberg 1B
30167 Hannover
Germany
;
    'Vinokurov, Nikolai' .
;
Institut f\"ur Organische Chemie
Leibniz Universit\"at Hannover
Schneiderberg 1B
30167 Hannover
Germany
;
    'Baumgardt, Ingmar' .
;
Institut f\"ur Organische Chemie
Leibniz Universit\"at Hannover
Schneiderberg 1B
30167 Hannover
Germany
;
    'Pietrusiewicz, K. Michal' .
;
Department of Organic Chemistry
Maria Curie-Sklodowska-University Lublin
ul. Gliniana 33, Lublin
PL-20-614
Poland
;
