# Supplementary material for: (S P,S P)-(–)-(E)-1,2-Bis(methyl­phenyl­phosphino­yl)ethene
Source: Acta Crystallogr Sect E Struct Rep Online. 2009 Feb 13;65(Pt 3):o517. doi: 10.1107/S1600536809004632 (PMC2968589; doi:10.1107/S1600536809004632)
Supplement: Supplementary file 2 [file e-65-0o517-Isup2.hkl]

#
# h,k,l, Fc-squared, Fo-squared, sigma(Fo-squared) and status flag
#
data_I
_shelx_title ' BUT21I  Stoe IPDS measurement'
_shelx_refln_list_code          4
_shelx_F_calc_maximum      137.62
_exptl_crystal_F_000       640.00
_reflns_d_resolution_high  0.8098
 
loop_
 _symmetry_equiv_pos_as_xyz
 'x, y, z'
 '-x, y+1/2, -z'
 
_cell_length_a    11.6861
_cell_length_b     5.5291
_cell_length_c    24.1322
_cell_angle_alpha  90.000
_cell_angle_beta   96.362
_cell_angle_gamma  90.000
 
_shelx_F_squared_multiplier     1.000
 
loop_
 _refln_index_h
 _refln_index_k
 _refln_index_l
 _refln_F_squared_calc
 _refln_F_squared_meas
 _refln_F_squared_sigma
 _refln_observed_status
   0  -6   0        1.80       -2.04     14.91 o
   1  -6   0       45.76       45.26     10.65 o
   2  -6   0       24.79       18.67     10.41 o
   3  -6   0        7.00        5.35     11.02 o
   4  -6   0       19.86       15.96     13.47 o
   5  -6   0       71.46       91.34     13.08 o
   6  -6   0       16.34       10.16     12.57 o
   1  -5   0       16.02       34.67     10.66 o
   2  -5   0      181.79      207.52     14.04 o
   3  -5   0      165.53      154.10     14.03 o
   4  -5   0      158.13      159.49     13.96 o
   5  -5   0       50.79       50.23     12.53 o
   6  -5   0      142.29      145.16     10.34 o
   7  -5   0       96.97      103.88     10.17 o
   8  -5   0       15.58       18.24     11.39 o
   9  -5   0       46.20       40.04     11.61 o
   0  -4   0     2085.26     1963.83     25.13 o
   1  -4   0      585.76      554.01     13.12 o
   2  -4   0      234.24      244.15     12.49 o
   3  -4   0     1104.45     1070.60     22.42 o
   4  -4   0      619.31      593.52     12.57 o
   5  -4   0       71.01       92.72     10.65 o
   6  -4   0      208.52      198.58     11.97 o
   7  -4   0       25.53       25.80      9.67 o
   8  -4   0        4.58        6.98      9.64 o
   9  -4   0      186.49      177.74      9.40 o
  10  -4   0      166.00      167.14     10.80 o
  11  -4   0       79.15       87.20     11.01 o
   1  -3   0      196.92      215.00     12.92 o
   2  -3   0      304.65      376.70     13.37 o
   3  -3   0     1022.07     1095.18     57.71 o
   4  -3   0      307.49      340.87     16.82 o
   5  -3   0      111.29      150.66     13.75 o
   6  -3   0      490.79      526.27     10.59 o
   7  -3   0      794.97      856.35     14.96 o
   8  -3   0       34.27       55.03     14.79 o
   9  -3   0       94.77       98.03     11.45 o
  10  -3   0      110.30      122.15     11.39 o
  11  -3   0       58.29       62.44     10.36 o
  12  -3   0       38.03       43.19     15.32 o
   0  -2   0       94.16      151.11     49.66 o
   1  -2   0       57.35       57.42     14.82 o
   2  -2   0      362.58      389.87     34.69 o
   3  -2   0      504.13      565.25     16.77 o
   4  -2   0       69.38       67.53     15.01 o
   5  -2   0        5.76       23.62     10.70 o
   6  -2   0        3.50        5.19      9.53 o
   7  -2   0       64.86       83.25     12.83 o
   8  -2   0       26.07       80.30     14.32 o
   9  -2   0       13.04       20.65      9.51 o
  10  -2   0       29.86       18.37     10.55 o
  11  -2   0        6.34       15.85      9.99 o
  12  -2   0        5.79        1.29     11.93 o
  13  -2   0        4.46       -7.86     14.24 o
   1  -1   0    10062.27    10008.75     87.65 o
   2  -1   0     3687.15     3648.23    163.34 o
   3  -1   0     3190.51     3296.15    171.68 o
   4  -1   0     2042.81     2132.43    117.13 o
   5  -1   0      744.31      809.78     37.22 o
   6  -1   0      987.50     1049.83     29.22 o
   7  -1   0      765.21      808.82     30.51 o
   8  -1   0      426.26      432.46     10.36 o
   9  -1   0      769.08      801.99     15.61 o
  10  -1   0       64.37       77.32      9.72 o
  11  -1   0      175.46      192.13     10.71 o
  12  -1   0      224.24      232.00     10.08 o
  13  -1   0        0.74        1.12     11.93 o
  14  -1   0       95.81       85.89     16.87 o
   2   0   0     4428.52     5102.63    173.36 o
   3   0   0    11953.71    14354.42    570.66 o
   4   0   0     5631.45     6480.35    227.69 o
   5   0   0      277.73      283.63     10.55 o
   6   0   0      940.74     1094.43     28.57 o
   7   0   0      177.79      177.07     10.17 o
   8   0   0       83.73       89.01      9.55 o
   9   0   0      687.07      712.15     19.58 o
  10   0   0      892.64      925.76     23.40 o
  11   0   0      400.47      403.38      9.87 o
  12   0   0       98.82      119.93     12.59 o
  13   0   0      781.50      798.12     26.22 o
  14   0   0       69.93       68.44     14.37 o
   1   1   0    10062.07     9846.51    355.17 o
   2   1   0     3681.38     3650.78    154.42 o
   3   1   0     3153.65     3330.25     76.54 o
   4   1   0     2032.69     2238.71     56.67 o
   5   1   0      747.92      826.99     17.79 o
   6   1   0      973.02     1014.40     20.58 o
   7   1   0      765.36      785.78     21.50 o
   8   1   0      421.29      442.26     10.58 o
   9   1   0      763.54      796.95     22.72 o
  10   1   0       66.04       75.58      8.05 o
  11   1   0      168.72      202.44     10.60 o
  12   1   0      224.10      239.44     10.03 o
  13   1   0        0.67        7.99     11.86 o
  14   1   0       96.31      100.72     11.77 o
   0   2   0       97.43      168.28     66.30 o
   1   2   0       57.84       44.57     14.72 o
   2   2   0      362.17      372.83     24.15 o
   3   2   0      508.19      563.97     18.34 o
   4   2   0       67.95       74.11     12.43 o
   5   2   0        5.49       14.13     10.67 o
   6   2   0        3.63        5.53      9.46 o
   7   2   0       64.16       80.86      9.76 o
   8   2   0       25.95       87.61     24.22 o
   9   2   0       13.07       15.55     10.28 o
  10   2   0       30.26       20.62     12.31 o
  11   2   0        6.32        5.33      8.20 o
  12   2   0        5.89        7.65      7.88 o
  13   2   0        4.22       14.44     13.96 o
   1   3   0      194.33      212.22     12.30 o
   2   3   0      304.28      375.28     12.73 o
   3   3   0     1018.88     1111.12     49.03 o
   4   3   0      303.23      330.90     26.88 o
   5   3   0      112.16      159.35     11.03 o
   6   3   0      493.49      539.37     14.73 o
   7   3   0      790.22      872.02     77.37 o
   8   3   0       32.31       38.55     10.37 o
   9   3   0       98.49      105.61     11.34 o
  10   3   0      108.96      124.59      8.96 o
  11   3   0       60.41       60.70     10.34 o
  12   3   0       39.09       39.26     12.27 o
   0   4   0     2081.20     1931.38     44.14 o
   1   4   0      591.70      544.07     12.97 o
   2   4   0      233.77      255.56     12.31 o
   3   4   0     1120.07     1095.64     28.50 o
   4   4   0      611.67      596.04     20.13 o
   5   4   0       68.26       96.41     10.45 o
   6   4   0      208.00      209.42     10.56 o
   7   4   0       24.11       27.74      9.50 o
   8   4   0        5.52       10.15      9.48 o
   9   4   0      188.55      185.74     10.65 o
  10   4   0      170.22      180.85     11.10 o
  11   4   0       80.67       67.82     10.96 o
   1   5   0       16.44       38.49     10.54 o
   2   5   0      184.09      227.67     13.22 o
   3   5   0      165.87      168.47     10.91 o
   4   5   0      160.38      176.94     14.02 o
   5   5   0       50.07       56.18     10.94 o
   6   5   0      139.94      141.13     10.75 o
   7   5   0       96.16      100.09      9.85 o
   8   5   0       15.37       18.24     11.59 o
   9   5   0       47.52       61.21     10.52 o
   0   6   0        1.61       -2.16     15.59 o
   1   6   0       45.01       45.96     10.37 o
   2   6   0       24.83       20.70     10.68 o
   3   6   0        7.01        8.09     10.73 o
   4   6   0       20.93       11.55     13.58 o
   5   6   0       71.69       75.70     14.18 o
   6   6   0       16.23        9.39     12.96 o
  -6  -6   1       29.62       25.55     11.96 o
  -5  -6   1       57.00       57.69     12.79 o
  -4  -6   1       76.39       76.40     15.85 o
  -3  -6   1      226.21      229.37     11.35 o
  -2  -6   1       60.08       63.38     10.74 o
  -1  -6   1       21.64       14.61     10.88 o
   0  -6   1      175.59      194.45     11.50 o
   1  -6   1       31.35       37.02     10.57 o
   2  -6   1       97.33       89.16     11.38 o
   3  -6   1       95.73      109.18     11.36 o
   4  -6   1       21.39       21.81     13.84 o
   5  -6   1      158.69      160.27     14.27 o
   6  -6   1       24.98       21.34     13.56 o
  -9  -5   1       65.15       71.28     10.72 o
  -8  -5   1        3.02        8.69     11.35 o
  -7  -5   1       37.30       34.05      9.89 o
  -6  -5   1       36.09       41.22      9.79 o
  -5  -5   1       72.67       68.39     12.06 o
  -4  -5   1      172.77      201.30     18.13 o
  -3  -5   1       50.74       68.52     12.48 o
  -2  -5   1      296.48      292.68     12.24 o
  -1  -5   1      121.96      140.94     14.83 o
   0  -5   1        0.89        5.92     11.01 o
   1  -5   1      233.79      230.03     12.32 o
   2  -5   1      142.65      135.99     13.25 o
   3  -5   1      145.84      145.27     11.08 o
   4  -5   1      103.22      107.56     11.06 o
   5  -5   1        4.51       20.46     10.53 o
   6  -5   1       57.35       68.28     10.54 o
   7  -5   1       75.33       71.69     10.26 o
   8  -5   1       56.25       51.45     12.24 o
   9  -5   1       28.27       35.76     11.77 o
 -11  -4   1       20.43       19.31     10.89 o
 -10  -4   1       19.65       26.40      9.61 o
  -9  -4   1       44.52       54.47      8.73 o
  -8  -4   1       39.83       39.62      8.80 o
  -7  -4   1      121.67      111.90     10.84 o
  -6  -4   1       20.35      138.29     37.28 o
  -5  -4   1      125.68      177.35     21.90 o
  -4  -4   1       49.04       83.86     14.64 o
  -3  -4   1      152.90      348.25     46.14 o
  -2  -4   1       58.50      184.25     41.11 o
  -1  -4   1       49.48       80.29     13.68 o
   0  -4   1      112.80      223.13     33.73 o
   1  -4   1       29.62       62.38     11.73 o
   2  -4   1      417.59      384.46     12.56 o
   3  -4   1       77.64      163.91     29.31 o
   4  -4   1      129.70      207.66     11.90 o
   5  -4   1       70.99      121.14     11.68 o
   6  -4   1       73.63       90.17     13.02 o
   7  -4   1       43.67       96.73     15.88 o
   8  -4   1        5.82       61.38     12.99 o
   9  -4   1       18.73       18.25      9.41 o
  10  -4   1       12.64       34.21     10.79 o
  11  -4   1       16.76       23.19     11.14 o
 -12  -3   1        4.27       11.33     13.46 o
 -11  -3   1       51.31       57.21     10.43 o
 -10  -3   1      292.76      292.29      9.47 o
  -9  -3   1      136.12      141.61     11.08 o
  -8  -3   1       61.77       72.84     11.38 o
  -7  -3   1      571.42      606.43     13.22 o
  -6  -3   1      771.17      792.26     23.55 o
  -5  -3   1      185.11      187.89     13.04 o
  -4  -3   1       95.38      121.87     11.17 o
  -3  -3   1      117.12      154.82     25.47 o
  -2  -3   1      148.21      251.09     13.11 o
  -1  -3   1      348.96      417.47     13.18 o
   0  -3   1     1035.00     1104.44     15.49 o
   1  -3   1      662.82      726.39     72.48 o
   2  -3   1      241.57      243.02     12.81 o
   3  -3   1     1585.41     1599.87     26.34 o
   4  -3   1     1103.97     1080.33     29.85 o
   5  -3   1      611.73      626.66     12.12 o
   6  -3   1      124.96      175.92     10.86 o
   7  -3   1      454.44      488.16     10.92 o
   8  -3   1      240.59      245.53     11.33 o
   9  -3   1      115.40      120.47     11.63 o
  10  -3   1        1.12        5.46     10.94 o
  11  -3   1       11.71       19.60      7.97 o
  12  -3   1       63.43       57.32     11.86 o
 -13  -2   1       24.53       13.98      9.55 o
 -12  -2   1       29.26       25.86      8.67 o
 -11  -2   1      257.03      274.62     10.72 o
 -10  -2   1       50.17       52.36      8.30 o
  -9  -2   1       87.29       89.29     15.04 o
  -8  -2   1      810.38      873.20     23.95 o
  -7  -2   1      414.09      401.29     11.14 o
  -6  -2   1       46.64       50.64      9.97 o
  -5  -2   1     1116.47     1104.81     30.98 o
  -4  -2   1      755.25      769.10     22.71 o
  -3  -2   1      767.42      776.89     14.73 o
  -2  -2   1      211.48      242.11     16.40 o
  -1  -2   1     2586.06     2404.89     25.14 o
   0  -2   1     1159.48     1273.65     18.88 o
   1  -2   1     1179.92     1158.81     23.70 o
   2  -2   1     1872.62     1783.59     69.06 o
   3  -2   1       32.92       44.22     12.78 o
   4  -2   1     1646.16     1729.65    101.28 o
   5  -2   1      573.92      544.60     20.16 o
   6  -2   1      220.03      227.57     10.86 o
   7  -2   1       39.53       43.79      9.12 o
   8  -2   1      377.01      418.78     10.53 o
   9  -2   1       76.02       65.76     10.47 o
  10  -2   1       11.38       12.26     10.00 o
  11  -2   1      136.84      124.65     10.83 o
  12  -2   1      147.90      148.84     11.39 o
  13  -2   1       65.78       51.31     15.59 o
 -14  -1   1       59.62       68.74     11.07 o
 -13  -1   1        5.35        9.66     12.75 o
 -12  -1   1       16.44       28.16      9.17 o
 -11  -1   1      108.72      115.07     10.80 o
 -10  -1   1      259.49      265.61     11.29 o
  -9  -1   1      217.36      237.39     11.59 o
  -8  -1   1       85.74       81.31      9.65 o
  -7  -1   1      425.71      445.57     10.86 o
  -6  -1   1     1364.54     1459.74     63.07 o
  -5  -1   1     1006.39     1035.29     38.62 o
  -4  -1   1      354.71      339.33     12.43 o
  -3  -1   1      340.43      324.42     14.65 o
  -2  -1   1      231.36      241.63     19.58 o
  -1  -1   1     8421.95     8715.52    416.39 o
   0  -1   1     1679.91     1677.25     29.44 o
   1  -1   1     2937.88     2925.44    116.10 o
   2  -1   1     2418.06     2399.93    177.61 o
   3  -1   1     3103.98     3254.52     93.97 o
   4  -1   1     1299.34     1262.79     85.66 o
   5  -1   1      884.05      946.49     34.62 o
   6  -1   1      139.28      138.24     10.41 o
   7  -1   1      435.17      463.36     13.72 o
   8  -1   1      307.51      302.18     11.86 o
   9  -1   1       56.56       55.97      8.82 o
  10  -1   1       52.88       52.83     10.30 o
  11  -1   1      107.65      104.51      8.56 o
  12  -1   1       90.90      109.76      9.51 o
  13  -1   1       48.85       60.07     14.56 o
  14  -1   1       33.88       25.63     12.50 o
 -14   0   1        0.04       12.06     11.37 o
 -13   0   1       41.71       50.45     16.29 o
 -12   0   1        2.66        1.51     12.17 o
 -11   0   1       10.94       16.30      9.30 o
 -10   0   1        3.73       34.70     15.53 o
  -9   0   1       16.92       44.46     10.84 o
  -8   0   1      275.26      289.24     10.12 o
  -7   0   1        3.21        1.65      9.12 o
  -6   0   1        0.79       16.27     10.65 o
  -5   0   1       78.86       94.84     11.53 o
  -4   0   1      170.29      186.47     12.80 o
  -3   0   1       41.63       60.53     18.27 o
  -2   0   1       11.00       18.66     17.17 o
   2   0   1        8.23       12.17     19.12 o
   3   0   1      167.30      167.58     16.74 o
   4   0   1       17.96       18.89     12.91 o
   5   0   1       51.56       60.23     11.40 o
   6   0   1       36.59       33.88      9.78 o
   7   0   1       40.91       46.43      9.82 o
   8   0   1        4.03       29.71     16.53 o
   9   0   1       53.71       60.94      9.36 o
  10   0   1        9.28       17.98      9.02 o
  11   0   1       47.05       33.88     12.72 o
  12   0   1       13.26       12.62      9.07 o
  13   0   1       15.20       11.34     10.06 o
  14   0   1        9.78        3.78     13.97 o
 -14   1   1       59.05       57.16     10.88 o
 -13   1   1        4.90       10.99     14.57 o
 -12   1   1       16.82       26.16      9.93 o
 -11   1   1      106.11      115.77      8.50 o
 -10   1   1      253.85      278.06      9.94 o
  -9   1   1      219.14      240.89      9.03 o
  -8   1   1       84.08       82.39      9.62 o
  -7   1   1      428.02      444.07     12.07 o
  -6   1   1     1350.17     1476.95     42.31 o
  -5   1   1     1010.92     1016.26     48.39 o
  -4   1   1      363.96      348.97     11.63 o
  -3   1   1      348.58      349.48     15.69 o
  -2   1   1      230.32      204.28     20.49 o
  -1   1   1     8426.61     8874.89    277.26 o
   0   1   1     1687.17     1716.86     34.05 o
   1   1   1     2926.41     3041.55    223.54 o
   2   1   1     2414.75     2265.05     96.12 o
   3   1   1     3069.03     3188.17    102.87 o
   4   1   1     1306.74     1292.56     22.60 o
   5   1   1      871.68      977.61     15.21 o
   6   1   1      145.37      143.75     10.37 o
   7   1   1      435.73      453.52     10.47 o
   8   1   1      305.99      303.95     11.01 o
   9   1   1       56.76       67.02      8.72 o
  10   1   1       53.15       59.66      9.21 o
  11   1   1      104.65      128.66     10.42 o
  12   1   1       89.09      101.13     12.05 o
  13   1   1       49.48       34.36     14.52 o
  14   1   1       33.52       31.89     12.73 o
 -13   2   1       24.90       17.32      9.40 o
 -12   2   1       27.90       28.52     10.10 o
 -11   2   1      252.96      282.56     11.56 o
 -10   2   1       49.80       48.82      9.41 o
  -9   2   1       91.19       86.17     10.57 o
  -8   2   1      803.57      855.22     30.76 o
  -7   2   1      420.70      424.23     18.73 o
  -6   2   1       46.37       53.66     10.22 o
  -5   2   1     1094.51     1107.65     36.67 o
  -4   2   1      741.03      775.96     28.82 o
  -3   2   1      770.17      818.50     34.83 o
  -2   2   1      214.38      255.91     13.36 o
  -1   2   1     2552.88     2358.24     73.33 o
   0   2   1     1139.96     1248.89     20.98 o
   1   2   1     1206.10     1236.12     43.88 o
   2   2   1     1832.81     1739.56     57.66 o
   3   2   1       40.62       44.67     11.76 o
   4   2   1     1671.12     1779.57     60.57 o
   5   2   1      591.99      583.21     18.34 o
   6   2   1      211.83      216.34     10.09 o
   7   2   1       40.99       38.27      8.88 o
   8   2   1      369.07      412.45     19.81 o
   9   2   1       77.86       63.39      8.49 o
  10   2   1       10.51        9.97      9.93 o
  11   2   1      136.19      127.40     10.80 o
  12   2   1      148.15      143.80      8.09 o
  13   2   1       63.66       59.70     14.50 o
 -12   3   1        4.54       10.00     10.40 o
 -11   3   1       52.30       61.57      8.61 o
 -10   3   1      291.67      298.17     10.03 o
  -9   3   1      137.87      149.13     10.99 o
  -8   3   1       60.75       69.52     11.30 o
  -7   3   1      569.22      659.69     59.58 o
  -6   3   1      773.42      788.18     40.56 o
  -5   3   1      185.63      185.94     10.61 o
  -4   3   1       89.73      118.85     10.62 o
  -3   3   1      118.60      156.75     13.04 o
  -2   3   1      150.61      249.44     12.36 o
  -1   3   1      364.04      426.02     12.95 o
   0   3   1     1038.97     1084.94     18.57 o
   1   3   1      657.01      734.77     65.65 o
   2   3   1      245.64      241.78     12.78 o
   3   3   1     1597.27     1613.97     67.49 o
   4   3   1     1100.84     1102.04     51.97 o
   5   3   1      608.34      673.26     44.14 o
   6   3   1      128.57      160.04     10.10 o
   7   3   1      455.95      503.77     29.25 o
   8   3   1      241.52      260.27     14.40 o
   9   3   1      119.82      128.97      9.06 o
  10   3   1        1.15       10.74      9.76 o
  11   3   1       11.71       16.27      8.71 o
  12   3   1       64.76       57.16     10.23 o
 -11   4   1       20.79       31.83     10.01 o
 -10   4   1       19.97       26.54      8.52 o
  -9   4   1       44.74       53.16      9.26 o
  -8   4   1       38.38       44.05      8.67 o
  -7   4   1      122.92      110.95     11.77 o
  -6   4   1       20.60      147.43     37.70 o
  -5   4   1      127.25      194.04     24.99 o
  -4   4   1       49.29       89.49     10.65 o
  -3   4   1      149.92      337.13     46.71 o
  -2   4   1       59.14      174.70     37.74 o
  -1   4   1       49.88       81.47     11.01 o
   0   4   1      112.80      215.51     55.15 o
   1   4   1       28.99       64.77     12.51 o
   2   4   1      419.24      388.34     12.64 o
   3   4   1       77.17      159.04     27.24 o
   4   4   1      130.76      203.61     11.64 o
   5   4   1       69.34      115.45     12.89 o
   6   4   1       72.86       84.14     10.47 o
   7   4   1       44.28       90.22     14.82 o
   8   4   1        5.59       42.34     10.05 o
   9   4   1       18.89       22.79      8.78 o
  10   4   1       12.24       33.32     10.86 o
  11   4   1       16.79       29.92     10.14 o
  -9   5   1       65.52       67.27     10.41 o
  -8   5   1        3.05        2.55     11.14 o
  -7   5   1       36.62       42.92      9.66 o
  -6   5   1       35.92       48.05      9.58 o
  -5   5   1       71.21       81.09      9.96 o
  -4   5   1      176.19      217.10     12.52 o
  -3   5   1       51.44       82.16     10.50 o
  -2   5   1      303.31      316.13     12.03 o
  -1   5   1      117.84      150.92     14.12 o
   0   5   1        0.98        5.73     10.76 o
   1   5   1      235.66      238.59     11.35 o
   2   5   1      147.07      156.03     11.04 o
   3   5   1      146.96      149.12     11.81 o
   4   5   1      105.07      108.64     13.19 o
   5   5   1        4.50       14.83     10.25 o
   6   5   1       56.60       71.11     10.37 o
   7   5   1       76.32       75.40     10.22 o
   8   5   1       56.06       54.10     11.95 o
   9   5   1       29.31       36.84     11.60 o
  -6   6   1       28.88       21.82     11.82 o
  -5   6   1       54.84       62.40     12.47 o
  -4   6   1       76.63       84.07     13.64 o
  -3   6   1      225.73      232.09     12.98 o
  -2   6   1       60.80       62.25     10.49 o
  -1   6   1       21.62       14.74     10.54 o
   0   6   1      174.70      197.14     10.68 o
   1   6   1       31.39       40.88     10.50 o
   2   6   1       98.09      102.11     11.02 o
   3   6   1       95.48      108.88     11.83 o
   4   6   1       22.24       20.97     13.59 o
   5   6   1      159.25      175.16     13.21 o
   6   6   1       24.41       28.31     14.00 o
  -6  -6   2        7.95       15.55     12.67 o
  -5  -6   2       48.04       52.21     14.37 o
  -4  -6   2        1.49        0.58     14.55 o
  -3  -6   2       94.53       93.51     10.97 o
  -2  -6   2        5.54       11.91     10.11 o
  -1  -6   2        6.79        3.45     10.78 o
   0  -6   2       25.19       19.29     11.16 o
   1  -6   2       37.93       31.84     11.04 o
   2  -6   2       12.11        8.73     10.66 o
   3  -6   2        3.64        1.49     11.35 o
   4  -6   2       29.43       20.33     14.58 o
   5  -6   2        6.37      -14.63     14.63 o
   6  -6   2        4.71       -0.61     14.12 o
  -9  -5   2       56.25       47.95     11.33 o
  -8  -5   2       76.76       86.11     11.30 o
  -7  -5   2       51.95       65.35      9.60 o
  -6  -5   2       45.27       48.64      9.81 o
  -5  -5   2       88.71       87.85     11.86 o
  -4  -5   2      565.75      612.00     14.61 o
  -3  -5   2      356.23      333.33     11.77 o
  -2  -5   2       21.14       44.28     10.65 o
  -1  -5   2      449.70      475.87     16.07 o
   0  -5   2      223.65      195.79     11.32 o
   1  -5   2      365.00      322.96     12.89 o
   2  -5   2       55.45       58.26     11.34 o
   3  -5   2      146.70      157.73     11.94 o
   4  -5   2      111.69      112.30     11.39 o
   5  -5   2      345.02      327.86     12.08 o
   6  -5   2      187.98      172.80     11.46 o
   7  -5   2       27.51       15.31     10.36 o
   8  -5   2       66.16       67.62     11.55 o
   9  -5   2      170.98      160.13     12.61 o
 -11  -4   2       44.76       33.61     10.87 o
 -10  -4   2        0.22       -3.71      9.99 o
  -9  -4   2       95.37       99.41      9.69 o
  -8  -4   2      191.77      198.83     11.82 o
  -7  -4   2       95.41       93.68     10.57 o
  -6  -4   2     1443.52     1428.93     15.30 o
  -5  -4   2      937.70      929.34     12.95 o
  -4  -4   2       12.35       20.05     10.25 o
  -3  -4   2     2690.79     2695.76     28.57 o
  -2  -4   2     1602.83     1497.02     44.29 o
  -1  -4   2      233.56      258.94     11.88 o
   0  -4   2      657.63      607.30     13.66 o
   1  -4   2      277.00      254.97     11.54 o
   2  -4   2       63.16      101.12     12.44 o
   3  -4   2       78.22       83.48     11.58 o
   4  -4   2      999.77     1001.95     32.89 o
   5  -4   2      924.93      920.75     29.76 o
   6  -4   2      115.82      124.66     10.85 o
   7  -4   2      847.35      893.26     27.98 o
   8  -4   2      753.36      720.99     23.56 o
   9  -4   2       26.13       29.59      9.60 o
  10  -4   2      209.84      212.94     11.87 o
  11  -4   2      158.58      150.94     11.23 o
 -12  -3   2       98.97      108.43     12.04 o
 -11  -3   2       67.39       58.55      9.27 o
 -10  -3   2       85.57       93.87     10.36 o
  -9  -3   2      305.95      320.62     11.74 o
  -8  -3   2       51.88       61.29      9.35 o
  -7  -3   2      388.33      417.27     10.63 o
  -6  -3   2      119.52      155.65      9.55 o
  -5  -3   2       65.13       87.88     12.19 o
  -4  -3   2      457.65      465.88     14.11 o
  -3  -3   2       57.74      107.21     11.07 o
  -2  -3   2      939.35     1031.71     30.33 o
  -1  -3   2      161.80      209.27     20.55 o
   0  -3   2      346.28      429.72     21.18 o
   1  -3   2     2158.87     2353.05     63.40 o
   2  -3   2       28.90      114.53     46.90 o
   3  -3   2      481.09      571.51     33.95 o
   4  -3   2      636.28      653.84     17.28 o
   5  -3   2      467.75      513.64     12.66 o
   6  -3   2      673.16      665.64     26.84 o
   7  -3   2      260.98      283.46     11.27 o
   8  -3   2      160.89      160.70     11.16 o
   9  -3   2      206.34      227.45      9.52 o
  10  -3   2       22.25       24.74      9.35 o
  11  -3   2      109.53       90.14     13.13 o
  12  -3   2       10.92       12.22     14.15 o
 -13  -2   2        0.03       -0.54     10.06 o
 -12  -2   2        2.97       -1.83      8.38 o
 -11  -2   2       32.56       33.46      8.25 o
 -10  -2   2       11.02       27.20     10.19 o
  -9  -2   2       60.47       62.80     10.16 o
  -8  -2   2      223.94      277.05     32.78 o
  -7  -2   2       24.01       25.66      9.17 o
  -6  -2   2      124.79      142.92     10.31 o
  -5  -2   2       38.51       60.21     10.87 o
  -4  -2   2       16.53        6.43     11.20 o
  -3  -2   2       25.25       24.93     11.62 o
  -2  -2   2       25.49       36.90     12.40 o
  -1  -2   2       92.27      254.97     54.22 o
   0  -2   2      139.27      202.54     22.60 o
   1  -2   2      610.46      609.25     21.10 o
   2  -2   2      270.19      356.00     37.86 o
   3  -2   2       49.16       38.99     11.22 o
   4  -2   2        4.24       19.83     11.61 o
   5  -2   2      206.56      221.06     13.84 o
   6  -2   2       12.17       18.00     12.01 o
   7  -2   2      199.35      201.67     26.18 o
   8  -2   2       77.11       92.66     14.36 o
   9  -2   2        2.69      -10.06     10.68 o
  10  -2   2      116.31      106.32      8.84 o
  11  -2   2        1.71        9.24      9.87 o
  12  -2   2        4.36       -5.49     12.16 o
  13  -2   2       12.92        5.26     14.42 o
 -14  -1   2       41.22       45.90      9.91 o
 -13  -1   2        7.92       12.02     10.72 o
 -12  -1   2      103.75       98.14      8.39 o
 -11  -1   2      116.26      125.75      9.74 o
 -10  -1   2      235.66      252.54     19.18 o
  -9  -1   2      733.40      762.08     22.32 o
  -8  -1   2      381.19      408.54     10.01 o
  -7  -1   2       32.80       47.98      9.89 o
  -6  -1   2     1029.84     1078.41     37.19 o
  -5  -1   2       14.15       13.23     11.04 o
  -4  -1   2        8.05        1.68     11.97 o
  -3  -1   2      665.20      668.09     24.95 o
  -2  -1   2     1173.15     1188.87     28.98 o
  -1  -1   2     1801.61     1775.16     44.47 o
   0  -1   2     1963.01     1962.91     46.49 o
   1  -1   2     4334.50     4433.61    259.91 o
   2  -1   2      532.11      471.69     28.02 o
   3  -1   2     1408.08     1468.06     72.27 o
   4  -1   2     2577.38     2762.27    155.46 o
   5  -1   2      501.41      488.16     19.57 o
   6  -1   2        6.70       14.10     10.32 o
   7  -1   2      182.65      182.85      9.28 o
   8  -1   2       42.06       29.80      9.06 o
   9  -1   2       45.29       47.19      9.46 o
  10  -1   2      180.71      187.89     14.54 o
  11  -1   2       67.92       76.92     10.27 o
  12  -1   2       63.03       75.50     12.30 o
  13  -1   2      124.40      113.35     13.41 o
 -14   0   2        4.73       -3.27      9.86 o
 -13   0   2       17.78       20.28      9.81 o
 -12   0   2        0.18        2.14      7.97 o
 -11   0   2       11.93       -2.10     12.41 o
 -10   0   2        2.47        4.30      9.51 o
  -9   0   2      133.82      161.06     11.19 o
  -8   0   2      640.72      656.47     18.07 o
  -7   0   2      387.36      444.69     10.96 o
  -6   0   2     8158.69     9118.81    290.33 o
  -5   0   2     4274.48     4427.35    140.12 o
  -4   0   2        5.92       -0.73     11.46 o
  -3   0   2    18939.24    23120.72    641.40 o
  -2   0   2     5563.22     6462.28    131.48 o
  -1   0   2     2226.71     2476.96     70.72 o
   1   0   2      209.17      280.65     21.22 o
   2   0   2    13090.61    15941.98    104.61 o
   3   0   2     5396.36     6132.76    248.67 o
   4   0   2     3310.89     3965.81    119.33 o
   5   0   2     2542.61     2661.52     89.06 o
   6   0   2      983.43     1124.05     37.02 o
   7   0   2     1032.92      993.21     27.69 o
   8   0   2     1980.77     2062.72     63.17 o
   9   0   2      151.10      160.80      9.65 o
  10   0   2      255.54      299.07     12.91 o
  11   0   2      293.60      329.56     36.48 o
  12   0   2       81.08       76.03      8.84 o
  13   0   2       20.22       21.64     13.69 o
  14   0   2        0.73       -3.08     10.40 o
 -14   1   2       40.44       41.41      9.95 o
 -13   1   2        6.76        5.38      9.43 o
 -12   1   2      102.07      100.07      8.35 o
 -11   1   2      119.40      129.83      9.67 o
 -10   1   2      238.02      242.58     17.27 o
  -9   1   2      721.14      751.44     16.68 o
  -8   1   2      388.38      433.71     14.83 o
  -7   1   2       34.41       54.68      9.81 o
  -6   1   2     1024.46     1097.62     26.29 o
  -5   1   2       11.50        6.24     10.98 o
  -4   1   2       12.36        6.98     11.92 o
  -3   1   2      647.89      662.54     24.44 o
  -2   1   2     1172.11     1160.94     53.31 o
  -1   1   2     1804.93     1754.24     63.58 o
   0   1   2     1949.04     1980.83     67.75 o
   1   1   2     4390.94     4612.04    216.93 o
   2   1   2      526.80      530.29     29.34 o
   3   1   2     1434.12     1525.46     45.27 o
   4   1   2     2580.44     2666.36     82.67 o
   5   1   2      481.43      470.52     20.90 o
   6   1   2        9.82       16.58      9.10 o
   7   1   2      183.66      191.73      9.48 o
   8   1   2       40.52       37.77      8.77 o
   9   1   2       45.14       43.80      9.15 o
  10   1   2      176.84      183.49     12.43 o
  11   1   2       68.77       73.45     10.34 o
  12   1   2       62.94       72.46     10.11 o
  13   1   2      124.73      113.79     14.92 o
  14   1   2       36.59       15.48     19.71 o
 -13   2   2        0.03        4.01     10.00 o
 -12   2   2        2.72        9.86      9.54 o
 -11   2   2       33.10       45.34      7.78 o
 -10   2   2       10.86        9.97     12.56 o
  -9   2   2       61.53       55.59     10.58 o
  -8   2   2      223.73      270.89     26.26 o
  -7   2   2       24.51       34.77     10.22 o
  -6   2   2      123.36      148.46     10.16 o
  -5   2   2       37.37       53.45     10.23 o
  -4   2   2       16.67        9.47     10.72 o
  -3   2   2       24.11       30.75     11.32 o
  -2   2   2       25.08       23.94     12.34 o
  -1   2   2       93.76      225.98     46.35 o
   0   2   2      139.29      120.97     18.48 o
   1   2   2      608.40      607.83     31.95 o
   2   2   2      272.13      279.70     14.80 o
   3   2   2       48.20       36.18     12.91 o
   4   2   2        3.84        1.83     11.78 o
   5   2   2      205.26      224.41     11.41 o
   6   2   2       12.07       12.12     10.02 o
   7   2   2      195.84      210.19     16.37 o
   8   2   2       78.20       96.37     11.46 o
   9   2   2        2.65       16.94      9.97 o
  10   2   2      115.57      105.46     10.44 o
  11   2   2        1.81        2.37     11.90 o
  12   2   2        4.24       12.01      8.08 o
  13   2   2       13.05        3.67     14.39 o
 -12   3   2      100.01       81.17     12.08 o
 -11   3   2       68.50       70.12      8.90 o
 -10   3   2       84.63       86.66      8.96 o
  -9   3   2      305.88      316.86     13.58 o
  -8   3   2       53.76       49.79     10.88 o
  -7   3   2      382.26      420.91     16.66 o
  -6   3   2      119.50      133.75     10.65 o
  -5   3   2       62.70       78.52     10.17 o
  -4   3   2      462.49      473.92     18.47 o
  -3   3   2       57.53      110.43     10.73 o
  -2   3   2      923.84     1004.54     20.28 o
  -1   3   2      156.26      201.18     26.42 o
   0   3   2      353.71      422.02     21.59 o
   1   3   2     2139.78     2311.34     65.76 o
   2   3   2       30.39      118.10     36.65 o
   3   3   2      484.85      581.15     29.46 o
   4   3   2      638.77      670.37     27.28 o
   5   3   2      469.14      517.17     29.07 o
   6   3   2      674.68      674.97     33.33 o
   7   3   2      256.00      282.38     21.20 o
   8   3   2      157.04      168.18     19.05 o
   9   3   2      209.88      220.79      9.15 o
  10   3   2       23.40       20.58     10.95 o
  11   3   2      109.82      115.76      9.02 o
  12   3   2       10.40        6.01     13.29 o
 -11   4   2       43.51       48.02     10.65 o
 -10   4   2        0.37        2.44      9.76 o
  -9   4   2       96.10      102.28      9.39 o
  -8   4   2      191.62      196.91     10.71 o
  -7   4   2       94.69       99.30     11.36 o
  -6   4   2     1429.84     1406.20     15.52 o
  -5   4   2      936.60      960.23     25.16 o
  -4   4   2       12.26       20.54     10.47 o
  -3   4   2     2692.28     2709.80     63.76 o
  -2   4   2     1583.22     1530.14     26.86 o
  -1   4   2      234.05      251.52     11.63 o
   0   4   2      663.97      619.73     13.63 o
   1   4   2      278.44      249.61     13.75 o
   2   4   2       64.75      113.63     13.36 o
   3   4   2       75.93       91.32     11.82 o
   4   4   2     1000.93     1028.72     61.81 o
   5   4   2      928.23      927.41     47.04 o
   6   4   2      113.59      120.54     10.73 o
   7   4   2      836.33      882.35     40.63 o
   8   4   2      761.77      752.08     29.76 o
   9   4   2       26.73       18.59      9.58 o
  10   4   2      209.84      202.29     11.61 o
  11   4   2      160.61      151.98     11.33 o
  -9   5   2       54.57       55.77     11.08 o
  -8   5   2       75.61       83.84     11.21 o
  -7   5   2       50.04       69.48      9.37 o
  -6   5   2       44.84       46.03     11.67 o
  -5   5   2       88.35       93.85      9.74 o
  -4   5   2      558.44      607.06     12.48 o
  -3   5   2      352.88      351.70     11.15 o
  -2   5   2       19.96       48.77     10.37 o
  -1   5   2      453.14      476.58     14.88 o
   0   5   2      215.38      189.88     11.50 o
   1   5   2      360.40      330.72     12.52 o
   2   5   2       53.88       71.44     10.65 o
   3   5   2      145.42      161.28     11.70 o
   4   5   2      111.48      112.80     11.86 o
   5   5   2      340.13      332.32     22.36 o
   6   5   2      186.58      187.38     13.24 o
   7   5   2       28.54       28.85     10.15 o
   8   5   2       65.59       72.01     12.31 o
   9   5   2      170.79      157.52     12.48 o
  -6   6   2        8.27       14.17     11.88 o
  -5   6   2       48.74       58.63     14.10 o
  -4   6   2        1.53       -1.06     14.68 o
  -3   6   2       95.81      101.17     12.41 o
  -2   6   2        5.56        8.04      9.93 o
  -1   6   2        7.32        6.22     10.87 o
   0   6   2       24.45       15.02     10.70 o
   1   6   2       37.90       34.48     10.83 o
   2   6   2       12.85       12.40     10.53 o
   3   6   2        3.93        9.36     11.38 o
   4   6   2       29.49       19.16     14.23 o
   5   6   2        6.52        3.73     14.09 o
   6   6   2        5.03        4.50      8.71 o
  -6  -6   3       47.68       36.45     11.90 o
  -5  -6   3       89.68       96.71     14.31 o
  -4  -6   3       45.32       43.33     14.83 o
  -3  -6   3       55.84       53.64     10.83 o
  -2  -6   3       79.89       68.98     11.06 o
  -1  -6   3      154.30      157.84     11.75 o
   0  -6   3      107.61       95.28     11.40 o
   1  -6   3       18.00        9.96     11.22 o
   2  -6   3      144.56      120.92     12.04 o
   3  -6   3       41.88       41.63     14.23 o
   4  -6   3       33.81       31.13     14.33 o
   5  -6   3       75.25       43.98     14.70 o
   6  -6   3        0.56       -6.79     13.94 o
  -9  -5   3       71.74       81.75     13.18 o
  -8  -5   3        8.98       11.65     12.89 o
  -7  -5   3       61.06       61.32     11.83 o
  -6  -5   3       98.05      102.01     11.82 o
  -5  -5   3       16.38       17.47     11.05 o
  -4  -5   3      106.19      151.23     10.98 o
  -3  -5   3      107.27      128.60     10.90 o
  -2  -5   3      221.44      228.31     11.71 o
  -1  -5   3       34.79       67.21     11.17 o
   0  -5   3       16.61       21.22     10.45 o
   1  -5   3      396.80      403.94     20.92 o
   2  -5   3      115.78      116.90     12.51 o
   3  -5   3      108.84      112.07     11.68 o
   4  -5   3      125.79      108.25     13.14 o
   5  -5   3       44.76       57.79     14.17 o
   6  -5   3      113.68      113.04     12.70 o
   7  -5   3       44.70       38.49     10.94 o
   8  -5   3       29.08       25.00     12.70 o
   9  -5   3       25.15       25.55     12.24 o
 -11  -4   3       20.22       37.92     12.29 o
 -10  -4   3       40.40       45.46     12.91 o
  -9  -4   3       54.49       56.76      9.91 o
  -8  -4   3        1.22       19.48     15.00 o
  -7  -4   3       53.73       71.96      9.62 o
  -6  -4   3       66.18      165.75     12.08 o
  -5  -4   3       48.40      143.03     10.90 o
  -4  -4   3      101.29       97.30     10.30 o
  -3  -4   3       38.40      243.80     38.49 o
  -2  -4   3        1.76      109.61     36.01 o
  -1  -4   3      181.32      178.79     11.81 o
   0  -4   3       75.90      103.63     16.66 o
   1  -4   3       34.20       92.39     26.41 o
   2  -4   3        9.08       68.77     47.81 o
   3  -4   3      219.87      199.50     12.52 o
   4  -4   3      172.72      224.41     16.54 o
   5  -4   3        9.35      111.34     14.82 o
   6  -4   3       29.71       41.31     11.71 o
   7  -4   3        1.20       49.30     16.07 o
   8  -4   3        9.65       49.47     10.34 o
   9  -4   3       59.11       55.49      9.81 o
  10  -4   3       20.19       37.25     10.20 o
  11  -4   3        0.31        9.22     10.35 o
 -12  -3   3      210.71      214.54     10.92 o
 -11  -3   3       79.02       87.57      8.78 o
 -10  -3   3       16.12       25.62      9.51 o
  -9  -3   3      101.82      121.63     11.03 o
  -8  -3   3      168.76      155.87      9.07 o
  -7  -3   3        3.26       28.71      9.98 o
  -6  -3   3      149.51      147.64     10.23 o
  -5  -3   3      251.18      281.67     12.21 o
  -4  -3   3      226.19      241.30     12.73 o
  -3  -3   3      361.08      348.42     13.23 o
  -2  -3   3     1515.92     1562.56     16.69 o
  -1  -3   3     1274.40     1317.19     19.31 o
   0  -3   3      313.59      325.65     12.80 o
   1  -3   3     1600.76     1779.46     54.89 o
   2  -3   3     1625.20     1678.25     67.33 o
   3  -3   3      203.69      224.20     12.27 o
   4  -3   3      225.68      236.05     16.78 o
   5  -3   3      243.70      259.49     11.84 o
   6  -3   3       40.83       79.89     12.10 o
   7  -3   3      192.13      208.80      9.73 o
   8  -3   3      375.44      335.50     21.47 o
   9  -3   3       70.18       68.12      9.06 o
  10  -3   3      147.62      154.28      9.75 o
  11  -3   3      287.36      280.66     19.79 o
  12  -3   3       38.41       39.39     15.44 o
 -13  -2   3      131.24      141.18      9.99 o
 -12  -2   3       78.28       67.78      8.72 o
 -11  -2   3       87.11       81.98      8.33 o
 -10  -2   3      492.18      493.68     12.00 o
  -9  -2   3      231.51      218.13     10.53 o
  -8  -2   3      700.19      701.08     12.44 o
  -7  -2   3      191.11      202.18      9.57 o
  -6  -2   3      366.73      355.27     10.67 o
  -5  -2   3       74.81       94.51     10.54 o
  -4  -2   3      363.94      365.89     12.04 o
  -3  -2   3      728.47      670.84     14.16 o
  -2  -2   3      176.52      192.44     12.90 o
  -1  -2   3     2045.45     1963.67     22.86 o
   0  -2   3      574.16      501.45     16.54 o
   1  -2   3       98.76       85.98     15.15 o
   2  -2   3      678.11      613.06     51.29 o
   3  -2   3       65.21       57.34     12.36 o
   4  -2   3      448.63      448.70     18.35 o
   5  -2   3        3.51       -4.39     10.72 o
   6  -2   3      162.69      157.11     10.77 o
   7  -2   3      887.96      843.70     44.92 o
   8  -2   3      182.86      178.18     11.37 o
   9  -2   3      820.62      834.63     53.68 o
  10  -2   3      281.30      274.86     17.47 o
  11  -2   3        2.74        9.19      9.38 o
  12  -2   3      390.54      369.88     12.78 o
  13  -2   3      208.58      182.92     12.17 o
 -14  -1   3       19.33        1.11      9.95 o
 -13  -1   3       74.73       65.26     10.86 o
 -12  -1   3      139.08      135.47      9.06 o
 -11  -1   3       67.59       72.77     10.29 o
 -10  -1   3       25.27       26.62     11.29 o
  -9  -1   3      492.69      520.16     11.49 o
  -8  -1   3      120.79      128.21      9.25 o
  -7  -1   3     1810.15     1922.11     56.46 o
  -6  -1   3      743.19      755.47     22.76 o
  -5  -1   3      450.63      468.25     12.29 o
  -4  -1   3       90.40      116.11     11.83 o
  -3  -1   3     1204.95     1198.31     42.59 o
  -2  -1   3     2404.99     2556.71    106.80 o
  -1  -1   3     5290.70     5499.71    208.29 o
   0  -1   3     8048.18     8653.65    506.89 o
   1  -1   3     3689.17     3966.49    325.82 o
   2  -1   3     1386.75     1479.32     75.79 o
   3  -1   3     2870.37     2993.22    156.30 o
   4  -1   3      739.07      714.14     52.44 o
   5  -1   3      190.31      182.11     12.50 o
   6  -1   3      720.76      776.45     35.18 o
   7  -1   3       44.24       46.29      9.50 o
   8  -1   3      265.65      273.95     20.65 o
   9  -1   3       19.25       15.83      9.11 o
  10  -1   3       33.88       36.40      8.32 o
  11  -1   3      184.84      201.32     18.96 o
  12  -1   3       83.60       80.39     12.42 o
  13  -1   3       38.20       37.23     10.88 o
 -14   0   3        0.66       -4.55      9.92 o
 -13   0   3       38.05       33.26      9.07 o
 -12   0   3       24.34       20.68      8.58 o
 -11   0   3       68.27       79.02      9.70 o
 -10   0   3       20.08       20.41     10.32 o
  -9   0   3        3.72        0.41     11.14 o
  -8   0   3       96.45      127.19      9.88 o
  -7   0   3      115.02      129.12     10.39 o
  -6   0   3       90.91      204.05     42.79 o
  -5   0   3      119.37      144.92     10.64 o
  -4   0   3       85.60       92.14     11.59 o
  -3   0   3       70.55       99.05     15.48 o
  -2   0   3       11.20       11.53     16.43 o
  -1   0   3        0.87        3.02     18.34 o
   0   0   3        4.87       -4.69     20.22 o
   1   0   3       44.67       57.71     19.72 o
   2   0   3       21.50      -21.78     21.78 o
   3   0   3       49.91       47.31     14.65 o
   4   0   3        5.21        6.23     12.04 o
   5   0   3        0.03        3.22     11.60 o
   6   0   3       32.21       26.39     10.21 o
   7   0   3       79.00       91.02      9.30 o
   8   0   3       39.66       44.28      9.63 o
   9   0   3        0.15        1.44      8.52 o
  10   0   3       28.60       24.80      7.95 o
  11   0   3        0.84        0.65      8.58 o
  12   0   3        0.38       -6.93     12.06 o
  13   0   3        2.84       -0.15     16.77 o
  14   0   3        2.93        2.77     13.74 o
 -14   1   3       18.97       10.19      9.39 o
 -13   1   3       73.32       67.14      9.72 o
 -12   1   3      136.41      143.06      8.99 o
 -11   1   3       69.15       81.68     10.18 o
 -10   1   3       24.80       11.06     18.00 o
  -9   1   3      488.11      508.37     14.01 o
  -8   1   3      115.71      127.69      9.63 o
  -7   1   3     1818.32     1855.95     76.87 o
  -6   1   3      736.20      744.61     12.19 o
  -5   1   3      456.40      481.73     14.71 o
  -4   1   3       96.20      114.89     11.14 o
  -3   1   3     1205.44     1205.25     41.61 o
  -2   1   3     2427.83     2615.09     73.81 o
  -1   1   3     5261.31     5648.56    100.81 o
   0   1   3     8014.29     8594.66     54.75 o
   1   1   3     3753.17     4131.70     41.04 o
   2   1   3     1363.74     1401.47    111.62 o
   3   1   3     2863.77     3000.39    106.88 o
   4   1   3      742.41      776.05     28.15 o
   5   1   3      185.40      190.31     11.80 o
   6   1   3      716.76      770.53     42.54 o
   7   1   3       41.72       47.56      9.75 o
   8   1   3      268.16      279.95      9.22 o
   9   1   3       20.89       17.34      9.13 o
  10   1   3       31.84       35.10     10.16 o
  11   1   3      184.93      196.03     10.72 o
  12   1   3       82.89       84.76     12.47 o
  13   1   3       37.94       18.47     11.00 o
 -13   2   3      131.32      136.88     10.51 o
 -12   2   3       79.86       73.12      8.53 o
 -11   2   3       82.30       87.91      8.68 o
 -10   2   3      487.59      493.86     31.77 o
  -9   2   3      231.96      227.09     11.21 o
  -8   2   3      696.80      718.84     28.58 o
  -7   2   3      186.92      184.61      9.61 o
  -6   2   3      367.31      378.82     14.88 o
  -5   2   3       73.93       92.59     10.09 o
  -4   2   3      379.45      406.02     15.98 o
  -3   2   3      728.29      692.14     17.12 o
  -2   2   3      178.54      186.49     12.83 o
  -1   2   3     2134.12     2155.86     53.31 o
   0   2   3      577.34      509.52     15.98 o
   1   2   3       93.37       72.64     14.76 o
   2   2   3      651.70      586.91     76.09 o
   3   2   3       59.39       67.89     11.28 o
   4   2   3      439.55      464.02     22.46 o
   5   2   3        2.80        3.40     10.59 o
   6   2   3      163.37      161.75     10.67 o
   7   2   3      891.67      890.43     47.46 o
   8   2   3      178.34      176.51     10.05 o
   9   2   3      821.91      858.75     22.48 o
  10   2   3      286.29      295.40     20.52 o
  11   2   3        2.82        3.01     11.96 o
  12   2   3      392.98      385.29     18.13 o
  13   2   3      208.24      203.93     10.42 o
 -12   3   3      210.06      206.92     10.91 o
 -11   3   3       76.84       74.72      8.72 o
 -10   3   3       17.26       22.23     10.32 o
  -9   3   3      103.42      116.72      8.75 o
  -8   3   3      171.07      158.51     11.16 o
  -7   3   3        4.36       23.34      9.49 o
  -6   3   3      152.91      151.69     11.48 o
  -5   3   3      251.02      273.27     10.84 o
  -4   3   3      230.07      249.29     10.79 o
  -3   3   3      364.38      343.97     11.26 o
  -2   3   3     1529.63     1516.70     19.20 o
  -1   3   3     1274.83     1284.26     38.02 o
   0   3   3      320.23      323.87     12.96 o
   1   3   3     1599.44     1692.09    104.25 o
   2   3   3     1615.28     1719.45    247.90 o
   3   3   3      208.16      224.99     17.75 o
   4   3   3      225.76      243.06     13.35 o
   5   3   3      244.70      269.23     11.86 o
   6   3   3       37.83       85.65     10.17 o
   7   3   3      194.74      201.19     15.19 o
   8   3   3      380.33      377.57     13.01 o
   9   3   3       71.83       68.99     11.70 o
  10   3   3      146.52      161.55     10.44 o
  11   3   3      289.79      283.82     10.39 o
  12   3   3       38.06       32.45     15.45 o
 -11   4   3       20.67       24.08     10.78 o
 -10   4   3       40.53       30.67      9.95 o
  -9   4   3       54.32       71.36      8.80 o
  -8   4   3        1.19       23.38     11.27 o
  -7   4   3       53.72       71.12      9.47 o
  -6   4   3       64.86      168.75     12.57 o
  -5   4   3       48.38      138.61     10.75 o
  -4   4   3      100.32       97.62     10.07 o
  -3   4   3       38.06      237.82     42.13 o
  -2   4   3        1.77      116.17     24.13 o
  -1   4   3      180.30      170.26     11.36 o
   0   4   3       74.39       93.11     16.76 o
   1   4   3       35.28      109.21     31.58 o
   2   4   3        8.81       74.01     44.39 o
   3   4   3      220.36      208.96     18.51 o
   4   4   3      171.32      239.70     15.95 o
   5   4   3        8.67       86.61     15.23 o
   6   4   3       30.38       51.91     11.03 o
   7   4   3        1.25       53.39     15.43 o
   8   4   3        9.34       41.23     10.26 o
   9   4   3       59.91       56.34      9.87 o
  10   4   3       20.38       27.29     10.78 o
  11   4   3        0.31        0.10     10.81 o
  -9   5   3       73.13       89.63     12.98 o
  -8   5   3        8.56       11.48     13.12 o
  -7   5   3       60.55       62.81     11.64 o
  -6   5   3       98.27      114.51     11.60 o
  -5   5   3       16.69       23.59     10.12 o
  -4   5   3      109.44      156.83     10.33 o
  -3   5   3      105.83      125.72     10.66 o
  -2   5   3      224.74      242.78     11.42 o
  -1   5   3       32.84       66.45     11.08 o
   0   5   3       15.54       29.15     12.35 o
   1   5   3      401.39      409.54     12.10 o
   2   5   3      115.55      121.89     12.21 o
   3   5   3      113.01      112.32     11.57 o
   4   5   3      126.64      116.89     13.04 o
   5   5   3       43.10       58.30     12.38 o
   6   5   3      112.02      112.71     12.78 o
   7   5   3       46.35       36.61     10.82 o
   8   5   3       28.65       25.54     12.54 o
   9   5   3       25.04       28.52     12.06 o
  -6   6   3       47.55       43.99     11.87 o
  -5   6   3       90.20       93.29     14.93 o
  -4   6   3       46.99       55.57     14.05 o
  -3   6   3       56.87       57.45     12.98 o
  -2   6   3       79.09       68.98     12.37 o
  -1   6   3      155.68      163.59     11.02 o
   0   6   3      104.63      107.56     11.07 o
   1   6   3       17.12       10.92     10.32 o
   2   6   3      144.77      134.79     11.71 o
   3   6   3       42.30       50.21     15.45 o
   4   6   3       34.56       36.22     14.12 o
   5   6   3       75.09       60.66     14.24 o
   6   6   3        0.51       10.74     13.45 o
  -6  -6   4       15.48       16.81     11.02 o
  -5  -6   4       16.85       13.95     14.65 o
  -4  -6   4       21.94       17.79     14.19 o
  -3  -6   4       47.45       35.00     10.94 o
  -2  -6   4       40.11       32.92     10.54 o
  -1  -6   4       57.31       49.70     10.28 o
   0  -6   4       31.49       33.77     11.28 o
   1  -6   4        1.77        1.62     11.48 o
   2  -6   4       45.51       39.77     13.04 o
   3  -6   4        3.97        3.80     16.33 o
   4  -6   4       22.67       22.32     14.34 o
   5  -6   4        6.24       11.06     14.27 o
   6  -6   4       15.91        2.01     14.03 o
  -9  -5   4       71.05       83.22     13.58 o
  -8  -5   4       12.66       17.28     13.20 o
  -7  -5   4       67.84       67.80     11.13 o
  -6  -5   4      174.47      167.00     12.79 o
  -5  -5   4       99.65       95.52      9.96 o
  -4  -5   4       98.52       96.21     10.63 o
  -3  -5   4       69.41       65.98     10.49 o
  -2  -5   4      528.84      513.33     12.86 o
  -1  -5   4      274.03      261.64     11.62 o
   0  -5   4      124.20      130.82     12.20 o
   1  -5   4       42.05       55.86     11.71 o
   2  -5   4      146.93      138.05     11.93 o
   3  -5   4      176.49      157.66     14.32 o
   4  -5   4      222.83      200.79     14.22 o
   5  -5   4        4.23        5.36     12.18 o
   6  -5   4       11.48       12.99     12.20 o
   7  -5   4       50.69       50.78     12.19 o
   8  -5   4        7.71       18.71     12.84 o
   9  -5   4       14.59       25.35     11.49 o
 -11  -4   4       93.23      103.26     13.19 o
 -10  -4   4       30.79       28.56     11.25 o
  -9  -4   4      414.22      398.77     15.38 o
  -8  -4   4      230.10      242.42     15.44 o
  -7  -4   4      229.28      252.38     11.53 o
  -6  -4   4      327.06      321.15     10.71 o
  -5  -4   4      620.79      605.91     11.78 o
  -4  -4   4      188.72      181.12     10.65 o
  -3  -4   4       50.60       66.86     10.74 o
  -2  -4   4      338.73      353.26     11.62 o
  -1  -4   4      119.03      119.39     11.39 o
   0  -4   4       26.87       28.99     11.93 o
   1  -4   4     1139.47     1144.45     50.78 o
   2  -4   4     1453.84     1481.32    103.75 o
   3  -4   4      210.41      205.58     14.28 o
   4  -4   4      429.77      404.91     15.01 o
   5  -4   4     1329.75     1327.44     95.06 o
   6  -4   4      495.81      509.83     27.78 o
   7  -4   4      193.89      196.78     11.33 o
   8  -4   4      299.46      283.89     13.26 o
   9  -4   4      111.71      119.41     10.31 o
  10  -4   4      111.42      107.54     11.78 o
  11  -4   4       17.47       23.85     10.95 o
 -12  -3   4       14.82       27.47      9.96 o
 -11  -3   4       24.15       27.95      8.05 o
 -10  -3   4       15.72       13.22      9.93 o
  -9  -3   4       34.38       30.98     11.04 o
  -8  -3   4       22.78       37.53      8.53 o
  -7  -3   4      101.04      103.81      9.99 o
  -6  -3   4       51.54       69.07      9.74 o
  -5  -3   4      499.86      540.83     13.49 o
  -4  -3   4      635.25      675.18     23.01 o
  -3  -3   4       16.15       54.97     13.61 o
  -2  -3   4     1593.47     1753.38     20.96 o
  -1  -3   4      726.16      806.68     21.03 o
   0  -3   4      150.24      169.21     13.48 o
   1  -3   4      811.05      939.88     36.33 o
   2  -3   4       24.89      171.23     17.47 o
   3  -3   4      489.33      511.77     22.03 o
   4  -3   4       39.23       53.35     15.52 o
   5  -3   4       88.61      148.39     37.47 o
   6  -3   4      455.99      451.64     31.94 o
   7  -3   4      159.05      172.11     12.18 o
   8  -3   4      410.11      414.31     19.38 o
   9  -3   4      177.16      174.08     12.92 o
  10  -3   4       14.50       10.22     10.94 o
  11  -3   4      194.03      188.61     12.03 o
  12  -3   4      120.50      105.59     13.18 o
 -13  -2   4       12.38        3.61      9.69 o
 -12  -2   4        2.61        3.33      8.61 o
 -11  -2   4       34.29       27.75      9.54 o
 -10  -2   4       38.23       45.93     10.86 o
  -9  -2   4       80.90       76.68     10.78 o
  -8  -2   4       37.77       48.42      9.25 o
  -7  -2   4       91.48       90.98      9.27 o
  -6  -2   4       43.45       73.25     16.51 o
  -5  -2   4       64.57       69.71      9.28 o
  -4  -2   4      197.69      212.82     11.13 o
  -3  -2   4        6.95       10.49     11.31 o
  -2  -2   4       72.55       73.84     11.61 o
  -1  -2   4      256.30      339.72     49.53 o
   0  -2   4        6.90       19.10     13.72 o
   1  -2   4       32.45       31.09     16.17 o
   2  -2   4       37.79       64.12     17.70 o
   3  -2   4      366.21      334.26     19.57 o
   4  -2   4      126.74      119.37     11.85 o
   5  -2   4      137.56      142.58     10.57 o
   6  -2   4       68.28       49.85     10.36 o
   7  -2   4      123.89      127.66     19.34 o
   8  -2   4       52.86       41.51      9.46 o
   9  -2   4      111.56      122.54     17.14 o
  10  -2   4       77.05       71.28     10.54 o
  11  -2   4        1.68        3.46     10.21 o
  12  -2   4        0.43        1.99      9.32 o
  13  -2   4        0.74       -4.14     11.56 o
 -14  -1   4       53.48       39.98      9.45 o
 -13  -1   4       62.96       63.07      8.91 o
 -12  -1   4      157.43      157.99      9.10 o
 -11  -1   4       47.49       56.84     10.07 o
 -10  -1   4      311.54      325.34      9.45 o
  -9  -1   4     1268.38     1368.51     32.82 o
  -8  -1   4        4.32       10.05      8.83 o
  -7  -1   4      580.33      621.41     12.38 o
  -6  -1   4     2239.28     2263.62     54.43 o
  -5  -1   4     1714.74     1786.18     50.34 o
  -4  -1   4     2029.15     2069.96     46.50 o
  -3  -1   4      350.94      326.69     13.38 o
  -2  -1   4     6624.57     6760.91    108.63 o
  -1  -1   4     4879.67     5303.80     86.99 o
   0  -1   4     2625.52     2637.36    150.42 o
   1  -1   4     3998.17     4025.65     39.23 o
   2  -1   4     1144.34     1094.67     81.47 o
   3  -1   4     1271.02     1203.33     51.95 o
   4  -1   4      645.46      610.68     23.88 o
   5  -1   4     1322.59     1415.64    104.59 o
   6  -1   4      281.06      301.54     20.40 o
   7  -1   4      109.23       97.48      9.91 o
   8  -1   4      756.79      784.98     28.27 o
   9  -1   4      352.00      353.39     20.55 o
  10  -1   4       83.95       66.69      9.26 o
  11  -1   4      142.57      142.94     10.48 o
  12  -1   4      127.43      112.39     21.40 o
  13  -1   4      167.65      158.51     11.64 o
 -14   0   4       38.85       37.27      9.69 o
 -13   0   4       45.03       39.33      8.11 o
 -12   0   4      224.03      227.44      8.39 o
 -11   0   4      997.11     1087.43     31.08 o
 -10   0   4      188.12      196.02      9.70 o
  -9   0   4     1751.89     1861.58     47.78 o
  -8   0   4     6647.97     7045.35    143.98 o
  -7   0   4     4231.37     4607.75     83.09 o
  -6   0   4     1789.91     1972.68     37.07 o
  -5   0   4     4030.93     4305.65     33.60 o
  -4   0   4     1974.48     2051.54     42.50 o
  -3   0   4      609.22      554.91     16.93 o
  -2   0   4     8700.67     9612.97    250.14 o
  -1   0   4     4993.09     5099.18     69.32 o
   0   0   4     1476.28     1616.05     58.47 o
   1   0   4     8983.73    10409.82    328.95 o
   3   0   4      121.47      105.05     13.14 o
   4   0   4     1940.03     1964.86     83.46 o
   5   0   4    12078.20    13591.45    539.24 o
   6   0   4     1334.45     1300.44     31.92 o
   7   0   4       34.72       43.73     11.02 o
   8   0   4      350.96      407.95     14.72 o
   9   0   4       28.66       24.29      8.53 o
  10   0   4       19.98       13.14      8.21 o
  11   0   4       84.92       72.38      8.80 o
  12   0   4      178.77      178.78     10.88 o
  13   0   4        0.27       -1.11     10.72 o
 -14   1   4       52.69       52.72      9.98 o
 -13   1   4       63.92       69.02      9.19 o
 -12   1   4      154.78      162.60      9.06 o
 -11   1   4       45.27       49.50      9.38 o
 -10   1   4      308.77      334.50     10.64 o
  -9   1   4     1266.20     1432.85     18.31 o
  -8   1   4        4.20        5.63      8.80 o
  -7   1   4      579.63      616.44     21.71 o
  -6   1   4     2239.84     2257.82     63.80 o
  -5   1   4     1711.68     1788.31     43.77 o
  -4   1   4     2013.61     2091.01     69.33 o
  -3   1   4      345.12      330.87     13.96 o
  -2   1   4     6701.29     6665.10    151.95 o
  -1   1   4     4826.40     5083.48     92.78 o
   0   1   4     2626.53     2593.20     89.80 o
   1   1   4     3983.36     4089.79     96.63 o
   2   1   4     1121.23     1029.01     54.49 o
   3   1   4     1269.49     1208.22     53.76 o
   4   1   4      635.83      617.60     22.21 o
   5   1   4     1313.90     1476.57     57.16 o
   6   1   4      278.05      307.51     10.89 o
   7   1   4      110.16      107.77     10.37 o
   8   1   4      745.24      783.71     30.63 o
   9   1   4      358.42      363.81     11.93 o
  10   1   4       83.10       69.14      8.98 o
  11   1   4      140.73      141.14      9.85 o
  12   1   4      126.31      114.05      9.12 o
  13   1   4      167.43      168.54     15.19 o
 -13   2   4       12.21        8.34      9.06 o
 -12   2   4        2.51       -1.86      7.85 o
 -11   2   4       33.77       33.19      9.24 o
 -10   2   4       38.37       46.10     13.76 o
  -9   2   4       82.14       86.10      8.72 o
  -8   2   4       37.26       49.72      8.99 o
  -7   2   4       91.79       87.40      9.31 o
  -6   2   4       42.86       64.24     12.14 o
  -5   2   4       65.72       72.40     10.36 o
  -4   2   4      194.65      204.39     11.06 o
  -3   2   4        7.14        7.62     11.44 o
  -2   2   4       73.31       74.85     11.96 o
  -1   2   4      257.05      211.55     17.74 o
   0   2   4        6.59       -9.45     13.74 o
   1   2   4       31.35       25.29     16.15 o
   2   2   4       38.06       31.05     14.52 o
   3   2   4      367.82      343.74     23.41 o
   4   2   4      128.40      139.24     15.94 o
   5   2   4      140.33      143.63     10.41 o
   6   2   4       66.93       83.93     14.77 o
   7   2   4      124.30      117.39     16.90 o
   8   2   4       52.94       55.90      9.34 o
   9   2   4      111.15      122.07     15.78 o
  10   2   4       77.44       70.33     10.94 o
  11   2   4        1.64        3.66      8.98 o
  12   2   4        0.45       -2.07     12.42 o
  13   2   4        0.73       -4.54      9.37 o
 -12   3   4       15.17       38.94     10.74 o
 -11   3   4       24.00       20.92      8.44 o
 -10   3   4       16.82       26.01      9.78 o
  -9   3   4       32.65       29.52      9.24 o
  -8   3   4       22.10       30.36      8.52 o
  -7   3   4       98.89      100.23      9.36 o
  -6   3   4       54.08       74.54      9.62 o
  -5   3   4      498.14      523.74     15.67 o
  -4   3   4      629.79      663.25     14.73 o
  -3   3   4       15.29       54.20     12.12 o
  -2   3   4     1588.63     1697.10     17.70 o
  -1   3   4      736.22      792.62     19.96 o
   0   3   4      153.16      179.44     13.59 o
   1   3   4      793.86      871.17     61.61 o
   2   3   4       23.82      181.60     20.85 o
   3   3   4      496.67      510.64     15.79 o
   4   3   4       38.96       43.90     11.06 o
   5   3   4       88.03      123.65     38.36 o
   6   3   4      449.78      455.27     28.74 o
   7   3   4      160.85      168.10     13.71 o
   8   3   4      409.19      422.87     25.57 o
   9   3   4      180.82      187.90     13.70 o
  10   3   4       14.82        7.09      8.58 o
  11   3   4      195.09      207.92      9.27 o
  12   3   4      120.33      106.56     12.10 o
 -11   4   4       92.68      106.78     10.95 o
 -10   4   4       32.21       28.01     11.97 o
  -9   4   4      417.55      412.64     11.64 o
  -8   4   4      227.66      241.79     11.69 o
  -7   4   4      232.32      243.14     10.46 o
  -6   4   4      329.47      340.51     10.06 o
  -5   4   4      630.38      629.08     15.11 o
  -4   4   4      185.67      188.08     10.45 o
  -3   4   4       51.23       71.75     10.58 o
  -2   4   4      337.21      337.55     11.26 o
  -1   4   4      121.56      120.39     11.70 o
   0   4   4       29.10       30.30     11.80 o
   1   4   4     1140.32     1140.50     35.30 o
   2   4   4     1465.82     1504.84    101.39 o
   3   4   4      214.95      193.65     14.12 o
   4   4   4      428.56      413.87     14.75 o
   5   4   4     1330.47     1350.47    143.45 o
   6   4   4      497.26      539.17     35.08 o
   7   4   4      191.68      198.06     10.38 o
   8   4   4      301.71      293.34     12.84 o
   9   4   4      110.00      114.89      9.54 o
  10   4   4      110.70      117.14     10.91 o
  11   4   4       17.69       18.42     10.61 o
  -9   5   4       73.48       80.11     13.44 o
  -8   5   4       12.89        7.92     12.61 o
  -7   5   4       68.10       75.03     11.51 o
  -6   5   4      174.46      182.33     11.58 o
  -5   5   4       99.01      105.20      9.77 o
  -4   5   4       99.76      102.79      9.99 o
  -3   5   4       67.40       65.29     10.31 o
  -2   5   4      529.14      515.64     14.27 o
  -1   5   4      269.42      251.65     11.10 o
   0   5   4      130.85      150.92     13.95 o
   1   5   4       44.63       56.76     11.70 o
   2   5   4      143.19      136.65     12.31 o
   3   5   4      175.78      182.05     13.16 o
   4   5   4      229.35      233.44     13.09 o
   5   5   4        4.46        5.32     12.01 o
   6   5   4       11.13        6.63     12.09 o
   7   5   4       50.16       49.63     11.89 o
   8   5   4        7.60       11.78     14.08 o
   9   5   4       14.50        6.74     10.92 o
  -6   6   4       15.27       17.40     11.00 o
  -5   6   4       16.45       16.79     14.34 o
  -4   6   4       22.69       35.65     13.81 o
  -3   6   4       48.03       45.21     13.40 o
  -2   6   4       40.18       31.76     12.64 o
  -1   6   4       56.25       50.11     12.65 o
   0   6   4       32.01       38.81     10.63 o
   1   6   4        1.81        2.83     10.57 o
   2   6   4       45.38       34.42     13.13 o
   3   6   4        3.80        4.06     24.42 o
   4   6   4       22.12       21.96     14.12 o
   5   6   4        5.62        7.18     13.95 o
   6   6   4       15.72       12.95     13.56 o
  -6  -6   5       90.39       89.43     11.28 o
  -5  -6   5       57.10       54.26     14.17 o
  -4  -6   5        1.52        0.18     13.41 o
  -3  -6   5      118.66      126.71     11.85 o
  -2  -6   5       99.38       88.43     11.06 o
  -1  -6   5       88.97       81.27     10.72 o
   0  -6   5       21.70       13.94     10.78 o
   1  -6   5       22.00       22.32     12.13 o
   2  -6   5       91.59       82.21     13.90 o
   3  -6   5       21.11       18.18     16.65 o
   4  -6   5       18.49       12.59     14.50 o
   5  -6   5       43.32       41.00     14.28 o
   6  -6   5       24.66       13.44     19.49 o
  -9  -5   5       73.19       74.26     13.07 o
  -8  -5   5        5.35       10.03     12.75 o
  -7  -5   5       42.89       41.72      9.21 o
  -6  -5   5       18.37       13.34      9.29 o
  -5  -5   5       33.16       33.95      9.73 o
  -4  -5   5      172.12      168.44     10.54 o
  -3  -5   5       47.92       40.24     10.44 o
  -2  -5   5      198.63      188.86     15.15 o
  -1  -5   5       56.19       53.94     10.97 o
   0  -5   5      160.42      150.51     11.38 o
   1  -5   5      372.98      343.85     20.55 o
   2  -5   5       16.06       20.22     12.52 o
   3  -5   5      153.75      149.75     13.00 o
   4  -5   5       33.94       41.15     13.20 o
   5  -5   5       31.57       28.06     12.34 o
   6  -5   5       56.39       46.53     12.29 o
   7  -5   5        7.50       18.84     10.94 o
   8  -5   5       25.83       35.85     14.38 o
   9  -5   5        2.71       -3.11     13.96 o
 -11  -4   5        5.51        9.66     16.50 o
 -10  -4   5        3.82        4.27     15.65 o
  -9  -4   5       14.51       55.13     12.43 o
  -8  -4   5       22.46       36.71     13.29 o
  -7  -4   5      108.01      112.43     11.09 o
  -6  -4   5       83.43       99.44     11.81 o
  -5  -4   5       27.84       73.50     11.95 o
  -4  -4   5       21.75      101.24     29.68 o
  -3  -4   5      214.90      220.82     11.35 o
  -2  -4   5       86.69      104.22     11.95 o
  -1  -4   5       70.83      249.62     76.42 o
   0  -4   5      150.92      181.04     42.19 o
   1  -4   5      104.54      187.02     23.77 o
   2  -4   5        1.59      126.29     29.25 o
   3  -4   5      202.88      164.76     14.73 o
   4  -4   5      278.98      283.98     14.37 o
   5  -4   5       85.96      172.35     28.66 o
   6  -4   5      140.34      120.05     30.94 o
   7  -4   5       12.15       18.91     11.13 o
   8  -4   5       74.92       71.06      9.92 o
   9  -4   5        0.40       -3.34     10.21 o
  10  -4   5       41.65       45.99     14.93 o
  11  -4   5        3.79        0.42     10.28 o
 -12  -3   5        5.63        5.03     10.11 o
 -11  -3   5       11.41       12.18      8.46 o
 -10  -3   5       37.69       35.21     10.03 o
  -9  -3   5        9.43        6.90      9.90 o
  -8  -3   5      456.88      434.91     10.15 o
  -7  -3   5       88.67      101.73     11.71 o
  -6  -3   5      336.77      337.46     10.58 o
  -5  -3   5      918.91      958.61     12.71 o
  -4  -3   5     1184.15     1187.45     31.41 o
  -3  -3   5      754.56      766.84     13.29 o
  -2  -3   5     1143.11     1184.90     37.16 o
  -1  -3   5      578.72      551.63     13.97 o
   0  -3   5      252.23      255.51     13.97 o
   1  -3   5      231.38      291.44     15.46 o
   2  -3   5       67.29       58.41     14.47 o
   3  -3   5       10.66       36.57     14.03 o
   4  -3   5      350.79      339.02     14.69 o
   5  -3   5     1152.01     1125.34    103.29 o
   6  -3   5      556.64      608.46     75.82 o
   7  -3   5       38.87       43.33     11.64 o
   8  -3   5      277.48      287.33     13.60 o
   9  -3   5      546.93      519.31     25.04 o
  10  -3   5      105.89       97.72     11.64 o
  11  -3   5       47.05       56.48     12.76 o
  12  -3   5       20.49       15.82     13.52 o
 -13  -2   5      139.27      139.70      9.99 o
 -12  -2   5       42.44       44.64      8.51 o
 -11  -2   5       28.82       24.44      9.10 o
 -10  -2   5      165.55      162.97     12.23 o
  -9  -2   5      147.59      142.21     12.49 o
  -8  -2   5      197.94      162.49      9.79 o
  -7  -2   5      451.51      466.40     10.83 o
  -6  -2   5      534.17      497.76     10.96 o
  -5  -2   5      304.40      288.33     10.74 o
  -4  -2   5      974.19     1046.25     13.87 o
  -3  -2   5     1245.23     1110.40     14.76 o
  -2  -2   5      565.30      490.32     13.86 o
  -1  -2   5      459.84      446.30     14.52 o
   0  -2   5      192.30      206.31     15.53 o
   1  -2   5      731.75      708.40     19.11 o
   2  -2   5      129.49      131.71     16.24 o
   3  -2   5     1423.94     1319.63     94.82 o
   4  -2   5     1840.38     1655.42     95.05 o
   5  -2   5      287.36      266.99     11.07 o
   6  -2   5     1310.87     1244.09     60.60 o
   7  -2   5     1901.87     1911.32     88.93 o
   8  -2   5      276.63      256.25     11.02 o
   9  -2   5      166.20      180.12      9.16 o
  10  -2   5      476.56      480.67     24.06 o
  11  -2   5       64.32       62.06     10.98 o
  12  -2   5       82.77       81.06     11.29 o
  13  -2   5        6.64       10.06     10.41 o
 -14  -1   5       61.22       55.89      9.96 o
 -13  -1   5       29.13       33.00      9.20 o
 -12  -1   5      206.79      187.54      8.72 o
 -11  -1   5        8.71        8.13      9.89 o
 -10  -1   5       66.06       76.19      8.65 o
  -9  -1   5      919.49      966.99     22.37 o
  -8  -1   5      287.14      294.30     10.26 o
  -7  -1   5      207.16      207.56      9.22 o
  -6  -1   5      248.49      252.54     14.40 o
  -5  -1   5     1775.66     1867.49     24.46 o
  -4  -1   5     1926.95     1996.38     30.08 o
  -3  -1   5      979.76     1066.93     31.14 o
  -2  -1   5     1915.84     1902.74     43.21 o
  -1  -1   5     1489.05     1455.22     21.64 o
   0  -1   5      910.77      859.09     24.89 o
   1  -1   5     2768.47     2731.29    179.79 o
   2  -1   5        5.02        3.41     15.31 o
   3  -1   5     1121.96     1009.96     55.35 o
   4  -1   5      422.56      409.80     19.74 o
   5  -1   5     1782.26     1844.80     77.86 o
   6  -1   5      334.05      370.19     17.57 o
   7  -1   5      102.11       93.85     10.78 o
   8  -1   5      652.66      638.36     30.47 o
   9  -1   5      131.92      148.04     11.07 o
  10  -1   5      170.22      151.12     12.30 o
  11  -1   5       74.61       66.96     10.22 o
  12  -1   5       12.26       11.39     10.23 o
  13  -1   5      149.14      147.39     16.61 o
 -14   0   5        3.19       -2.68      9.46 o
 -13   0   5        3.93       14.62      7.95 o
 -12   0   5       11.03       15.00      7.77 o
 -11   0   5       53.40       65.37      8.27 o
 -10   0   5      341.67      367.73     11.08 o
  -9   0   5        0.85       70.04      9.97 o
  -8   0   5       67.59      229.70     22.34 o
  -7   0   5       78.74      195.77     15.02 o
  -6   0   5        2.98        0.48      9.18 o
  -5   0   5       16.09       17.66      9.65 o
  -4   0   5       12.41       14.11     11.87 o
  -3   0   5       18.86       16.27     13.78 o
  -2   0   5        2.28        9.72     18.20 o
  -1   0   5       37.87       -4.17     19.21 o
   0   0   5       40.91       27.54     18.07 o
   1   0   5      188.24      326.89     28.67 o
   2   0   5       15.49        3.00     16.99 o
   3   0   5        2.84        0.12     13.39 o
   4   0   5       24.90       14.96     11.39 o
   5   0   5       28.63       20.23     12.68 o
   6   0   5        2.60        3.73      9.91 o
   7   0   5       21.60       20.56     10.88 o
   8   0   5       10.46        7.69      9.12 o
   9   0   5       11.88       11.66      9.05 o
  10   0   5       53.46       42.21      7.97 o
  11   0   5        6.93        9.49      9.12 o
  12   0   5        0.71       14.77     12.17 o
  13   0   5        0.21       -7.86     15.78 o
 -14   1   5       60.39       63.73      9.43 o
 -13   1   5       28.10       32.19     11.46 o
 -12   1   5      205.46      195.76      8.74 o
 -11   1   5        8.33       -1.62      9.98 o
 -10   1   5       64.49       74.09      9.20 o
  -9   1   5      917.62     1011.84     13.91 o
  -8   1   5      287.00      295.63     10.23 o
  -7   1   5      209.03      197.97      9.18 o
  -6   1   5      243.37      246.92     10.23 o
  -5   1   5     1802.94     1940.15     72.43 o
  -4   1   5     1913.79     2018.28     52.83 o
  -3   1   5      970.46     1072.51     29.46 o
  -2   1   5     1945.52     1973.83     53.02 o
  -1   1   5     1499.89     1451.48     41.97 o
   0   1   5      901.60      873.67     32.12 o
   1   1   5     2766.28     2666.40    110.88 o
   2   1   5        5.18        2.32     14.17 o
   3   1   5     1123.67     1004.46     44.47 o
   4   1   5      417.55      401.86     16.27 o
   5   1   5     1760.19     1815.32     73.87 o
   6   1   5      347.42      387.35     11.31 o
   7   1   5      102.01       95.55      8.89 o
   8   1   5      658.28      663.41     33.60 o
   9   1   5      129.92      140.15      8.97 o
  10   1   5      169.06      158.12     11.14 o
  11   1   5       76.15       82.16     10.13 o
  12   1   5       11.95       17.97     12.72 o
  13   1   5      148.71      140.82     12.38 o
 -13   2   5      138.96      128.87     10.46 o
 -12   2   5       40.88       48.03      7.95 o
 -11   2   5       29.23       24.59      9.07 o
 -10   2   5      166.20      159.49     10.53 o
  -9   2   5      143.74      128.45     10.78 o
  -8   2   5      193.74      167.25      9.66 o
  -7   2   5      464.59      477.49     13.87 o
  -6   2   5      538.15      496.76     10.96 o
  -5   2   5      296.00      283.99     10.54 o
  -4   2   5      999.04     1107.84     18.38 o
  -3   2   5     1219.29     1097.75     14.97 o
  -2   2   5      571.53      515.37     13.48 o
  -1   2   5      456.86      436.22     14.19 o
   0   2   5      181.10      188.27     14.16 o
   1   2   5      739.44      783.75     19.03 o
   2   2   5      125.03      107.24     16.17 o
   3   2   5     1416.27     1440.94    158.30 o
   4   2   5     1828.12     1668.50     99.59 o
   5   2   5      280.80      263.40     11.09 o
   6   2   5     1321.17     1344.94     48.24 o
   7   2   5     1888.97     1909.96     82.12 o
   8   2   5      290.72      264.84     14.28 o
   9   2   5      167.91      192.77      8.89 o
  10   2   5      471.58      503.80     14.03 o
  11   2   5       64.48       70.40      8.63 o
  12   2   5       83.13       89.72     14.19 o
  13   2   5        6.63        8.96      8.73 o
 -12   3   5        5.44       16.35     11.46 o
 -11   3   5       11.59        4.51      9.29 o
 -10   3   5       39.49       42.10      9.28 o
  -9   3   5       10.73        9.69      8.07 o
  -8   3   5      462.59      443.80     21.97 o
  -7   3   5       86.49       92.92     10.25 o
  -6   3   5      340.81      349.32     10.51 o
  -5   3   5      917.59      941.35     29.49 o
  -4   3   5     1181.49     1175.82     41.21 o
  -3   3   5      751.24      754.96     21.26 o
  -2   3   5     1130.05     1111.57     27.20 o
  -1   3   5      592.31      552.00     13.41 o
   0   3   5      265.50      253.99     12.89 o
   1   3   5      241.23      270.71     42.85 o
   2   3   5       67.59       64.59     14.04 o
   3   3   5        9.46       30.10     13.98 o
   4   3   5      359.37      343.85     16.80 o
   5   3   5     1159.86     1204.98    105.53 o
   6   3   5      552.82      587.33     41.05 o
   7   3   5       39.19       47.50      9.64 o
   8   3   5      276.63      300.81     24.25 o
   9   3   5      547.29      539.45     39.32 o
  10   3   5      107.22      104.32      8.32 o
  11   3   5       46.34       42.19     10.25 o
  12   3   5       20.90      -12.77     29.31 o
 -11   4   5        5.27       16.55     12.70 o
 -10   4   5        3.96       16.67     12.34 o
  -9   4   5       14.51       30.17     10.08 o
  -8   4   5       23.03       38.28     10.45 o
  -7   4   5      107.46       98.71      9.35 o
  -6   4   5       82.00       98.13      9.49 o
  -5   4   5       28.37       63.35     10.77 o
  -4   4   5       21.72      110.23     33.67 o
  -3   4   5      216.25      219.16     11.54 o
  -2   4   5       84.39      101.55     11.72 o
  -1   4   5       71.06      272.08     82.03 o
   0   4   5      150.65      205.37     43.87 o
   1   4   5      105.43      178.58     20.15 o
   2   4   5        1.27      137.56     20.58 o
   3   4   5      203.95      168.55     14.59 o
   4   4   5      280.73      266.13     14.35 o
   5   4   5       85.84      150.68     23.21 o
   6   4   5      139.93      144.82     20.83 o
   7   4   5       11.45       11.21     11.62 o
   8   4   5       75.51       75.85     10.62 o
   9   4   5        0.44       -3.36      9.98 o
  10   4   5       42.15       48.72     14.48 o
  11   4   5        3.61        0.97     13.47 o
  -9   5   5       71.10       83.09     13.58 o
  -8   5   5        5.31        8.31     13.22 o
  -7   5   5       41.99       41.74      9.03 o
  -6   5   5       19.24       24.20     10.79 o
  -5   5   5       33.62       36.51      9.20 o
  -4   5   5      174.90      174.11      9.87 o
  -3   5   5       48.96       53.52     10.16 o
  -2   5   5      199.25      203.89     11.12 o
  -1   5   5       56.70       53.25     10.49 o
   0   5   5      156.75      139.60     11.16 o
   1   5   5      382.27      356.47     31.91 o
   2   5   5       16.11       15.22     12.40 o
   3   5   5      156.68      156.80     21.32 o
   4   5   5       34.14       38.60     14.99 o
   5   5   5       30.19       16.00     12.10 o
   6   5   5       56.61       50.87     12.01 o
   7   5   5        7.67       16.18     12.15 o
   8   5   5       24.83       26.84     12.66 o
   9   5   5        2.72        2.90     13.55 o
  -6   6   5       90.36       87.74     11.55 o
  -5   6   5       56.41       56.02     13.47 o
  -4   6   5        1.14        1.38     13.20 o
  -3   6   5      120.47      134.38     12.04 o
  -2   6   5       99.09      100.48     10.79 o
  -1   6   5       89.16       88.75     13.13 o
   0   6   5       23.69       17.70     10.63 o
   1   6   5       21.54       19.96     11.77 o
   2   6   5       94.15       89.74     15.05 o
   3   6   5       22.05       26.27     15.02 o
   4   6   5       19.36       24.24     14.02 o
   5   6   5       43.63       42.54     13.99 o
  -6  -6   6        8.49       13.58     10.90 o
  -5  -6   6        4.75        2.72     13.38 o
  -4  -6   6       31.04       30.23     13.53 o
  -3  -6   6       11.49        7.85     12.13 o
  -2  -6   6       18.46       12.39     10.78 o
  -1  -6   6       16.94       15.56     10.39 o
   0  -6   6       58.84       61.71     11.06 o
   1  -6   6        6.12       23.67     12.37 o
   2  -6   6       16.55       13.92     15.12 o
   3  -6   6       15.43       12.72     16.63 o
   4  -6   6       21.66       21.66     14.28 o
   5  -6   6        7.06        2.72     13.98 o
  -9  -5   6       36.91       41.01     12.78 o
  -8  -5   6       79.18       88.69     13.18 o
  -7  -5   6       70.96       56.47      9.35 o
  -6  -5   6       43.14       36.88      9.27 o
  -5  -5   6       18.82       15.88      9.31 o
  -4  -5   6       77.78       70.03     10.45 o
  -3  -5   6      208.32      209.70     10.70 o
  -2  -5   6      377.96      371.98     13.60 o
  -1  -5   6       98.69       85.59     10.66 o
   0  -5   6      250.59      239.13     12.54 o
   1  -5   6      354.95      381.25     14.60 o
   2  -5   6        2.79        3.87     12.36 o
   3  -5   6       15.51        9.93     12.48 o
   4  -5   6       14.60       14.46     12.15 o
   5  -5   6       21.56        6.89     12.16 o
   6  -5   6       31.61       27.56     12.20 o
   7  -5   6      112.60      107.38     14.06 o
   8  -5   6       80.77       79.40     14.67 o
 -11  -4   6      164.10      168.62     11.92 o
 -10  -4   6      266.17      285.98     12.73 o
  -9  -4   6       17.07       11.13     10.81 o
  -8  -4   6      188.04      177.73      9.58 o
  -7  -4   6       94.89       90.95      9.63 o
  -6  -4   6      187.20      187.64     12.69 o
  -5  -4   6      188.07      184.51     11.70 o
  -4  -4   6     1417.76     1464.22     14.64 o
  -3  -4   6      674.70      688.15     13.20 o
  -2  -4   6      188.04      181.34     11.46 o
  -1  -4   6     3154.83     3169.98     43.16 o
   0  -4   6     1745.25     1754.22     60.06 o
   1  -4   6      437.99      453.06     15.40 o
   2  -4   6     1766.73     1711.33     19.64 o
   3  -4   6     1277.64     1213.85     19.60 o
   4  -4   6      316.45      326.33     13.19 o
   5  -4   6      223.22      199.50     13.54 o
   6  -4   6      193.85      194.90     14.96 o
   7  -4   6      193.60      188.59     13.63 o
   8  -4   6      114.22      101.11     10.97 o
   9  -4   6      302.36      314.09     16.97 o
  10  -4   6      152.40      158.57     15.58 o
 -12  -3   6       53.73       47.05     11.83 o
 -11  -3   6       32.12       20.90      9.82 o
 -10  -3   6      204.16      201.44     11.11 o
  -9  -3   6       59.68       55.29     10.17 o
  -8  -3   6      333.80      340.38     10.35 o
  -7  -3   6      574.66      591.50     14.04 o
  -6  -3   6       49.79       67.34     16.53 o
  -5  -3   6      451.83      485.14     12.71 o
  -4  -3   6      417.98      421.29     24.16 o
  -3  -3   6       59.16       92.99     18.60 o
  -2  -3   6      421.26      480.33     24.19 o
  -1  -3   6      117.96      139.49     12.30 o
   0  -3   6      405.99      432.12     22.54 o
   1  -3   6       68.69       63.79     14.39 o
   2  -3   6     1125.48     1070.59     53.79 o
   3  -3   6      656.71      620.15     17.82 o
   4  -3   6       71.74       72.48     23.16 o
   5  -3   6      791.23      781.81     79.61 o
   6  -3   6     1743.03     1659.04    133.93 o
   7  -3   6       82.79       78.74     20.65 o
   8  -3   6      325.39      312.11     17.83 o
   9  -3   6      306.15      296.77     16.42 o
  10  -3   6       38.30       25.62      8.95 o
  11  -3   6       91.23      104.94     15.98 o
  12  -3   6       11.12        3.32     15.86 o
 -13  -2   6        4.37        7.73     10.05 o
 -12  -2   6       12.22       13.60      7.46 o
 -11  -2   6       51.79       47.80     10.02 o
 -10  -2   6        4.81        7.69      9.90 o
  -9  -2   6        6.21       12.88     10.27 o
  -8  -2   6      120.13      124.24      9.73 o
  -7  -2   6      181.48      190.75      9.95 o
  -6  -2   6       58.38       73.30      9.16 o
  -5  -2   6       66.37       71.17      9.93 o
  -4  -2   6       12.38       48.98     19.01 o
  -3  -2   6      220.60      200.31     12.05 o
  -2  -2   6       14.41        5.27     12.14 o
  -1  -2   6       30.14        7.04     13.00 o
   0  -2   6       94.13       72.93     13.02 o
   1  -2   6       46.49       61.90     14.74 o
   2  -2   6       44.05       41.33     13.97 o
   3  -2   6      331.43      303.78     33.43 o
   4  -2   6      394.34      441.77     32.91 o
   5  -2   6       15.09        5.36     11.09 o
   6  -2   6       52.30       40.43     10.82 o
   7  -2   6       72.17       33.64     16.20 o
   8  -2   6      132.29      124.41     11.99 o
   9  -2   6        6.82        6.30     11.15 o
  10  -2   6       22.18       15.60      8.47 o
  11  -2   6        3.22        1.49      8.46 o
  12  -2   6       16.50       19.13     12.86 o
  13  -2   6        7.98        3.89     13.71 o
 -14  -1   6       15.43       15.33      9.82 o
 -13  -1   6       41.71       42.62     11.52 o
 -12  -1   6       20.37       16.03      9.10 o
 -11  -1   6       95.71       92.94      8.38 o
 -10  -1   6      273.12      281.21     15.32 o
  -9  -1   6      268.71      282.74     17.14 o
  -8  -1   6      968.92      954.38     46.36 o
  -7  -1   6      451.00      393.90     10.26 o
  -6  -1   6       48.58       49.94      9.35 o
  -5  -1   6     1362.37     1496.20     36.55 o
  -4  -1   6     1572.73     1574.62     22.51 o
  -3  -1   6      217.02      206.44     12.58 o
  -2  -1   6     1922.10     2064.89     28.90 o
  -1  -1   6     2090.83     2143.51     50.40 o
   0  -1   6     4480.87     4458.67    110.84 o
   1  -1   6     2218.63     2409.40    176.64 o
   2  -1   6     2320.36     2230.52     77.87 o
   3  -1   6     1317.63     1341.91     70.27 o
   4  -1   6      282.85      303.34     15.19 o
   5  -1   6     1037.75     1092.29     46.13 o
   6  -1   6     1656.00     1618.78     88.06 o
   7  -1   6      233.55      203.49     10.42 o
   8  -1   6      529.50      527.78     26.56 o
   9  -1   6      115.56      118.57      9.94 o
  10  -1   6      125.59      119.42     10.95 o
  11  -1   6      162.98      159.69      8.75 o
  12  -1   6       13.07       17.03      8.90 o
  13  -1   6       62.01       50.58     20.03 o
 -14   0   6      279.10      273.35     10.26 o
 -13   0   6      196.11      188.73      8.58 o
 -12   0   6       66.87       69.79      7.80 o
 -11   0   6       93.53       91.37      8.09 o
 -10   0   6     1940.65     2054.56     85.68 o
  -9   0   6       24.97       25.57      7.67 o
  -8   0   6      182.08      204.33     10.00 o
  -7   0   6      164.47      172.94     10.19 o
  -6   0   6      220.33      228.07      9.69 o
  -5   0   6      700.47      660.75     12.62 o
  -4   0   6      199.74      266.81     11.05 o
  -3   0   6     1094.56     1160.79     14.23 o
  -2   0   6       47.28       35.28     15.42 o
   0   0   6      290.46      391.51     21.58 o
   1   0   6     1123.84     1282.86     50.75 o
   2   0   6      774.24      795.49     34.64 o
   3   0   6     8371.83     9080.27    371.60 o
   4   0   6       74.48      100.84     11.50 o
   5   0   6      721.05      820.46     35.18 o
   6   0   6        4.84        2.46     11.16 o
   7   0   6      102.64       89.09     11.22 o
   8   0   6      169.44      142.24     11.17 o
   9   0   6      512.41      446.52     18.04 o
  10   0   6       89.66       82.95     10.32 o
  11   0   6        0.08        3.74      9.69 o
  12   0   6      711.95      726.40     62.84 o
  13   0   6      247.10      240.77     15.62 o
 -14   1   6       15.22        5.27      9.82 o
 -13   1   6       40.76       38.33     11.45 o
 -12   1   6       21.52       22.53      9.80 o
 -11   1   6       97.10       81.55      8.44 o
 -10   1   6      275.39      271.07     10.57 o
  -9   1   6      266.84      265.55      9.72 o
  -8   1   6      974.87      995.53     21.71 o
  -7   1   6      453.39      403.66      9.90 o
  -6   1   6       47.20       43.11      9.37 o
  -5   1   6     1383.47     1537.28     46.50 o
  -4   1   6     1563.95     1570.62     34.95 o
  -3   1   6      203.46      200.22     12.44 o
  -2   1   6     1931.46     2089.52     47.58 o
  -1   1   6     2096.07     2084.39     33.77 o
   0   1   6     4485.60     4405.35    180.43 o
   1   1   6     2198.25     2472.05     77.26 o
   2   1   6     2279.70     2392.12    149.35 o
   3   1   6     1346.26     1297.93     82.20 o
   4   1   6      283.31      290.01     15.89 o
   5   1   6     1045.72     1058.51     75.45 o
   6   1   6     1661.09     1644.32    117.59 o
   7   1   6      230.52      214.76     10.42 o
   8   1   6      536.06      523.64     28.03 o
   9   1   6      115.40      126.35      8.79 o
  10   1   6      119.30      130.43     10.86 o
  11   1   6      164.30      163.47     10.54 o
  12   1   6       13.25       19.65     10.60 o
  13   1   6       61.52       83.56     15.36 o
 -13   2   6        4.48       16.66      9.91 o
 -12   2   6       12.40       14.02      7.81 o
 -11   2   6       50.99       44.68      9.24 o
 -10   2   6        5.05       10.44      8.04 o
  -9   2   6        6.30       -1.70     10.27 o
  -8   2   6      119.95      117.39      9.20 o
  -7   2   6      184.00      182.48      9.81 o
  -6   2   6       58.43       76.19      9.59 o
  -5   2   6       66.08       72.69      9.23 o
  -4   2   6       12.47       10.26     10.52 o
  -3   2   6      219.98      206.51     11.80 o
  -2   2   6       14.04        2.24     11.93 o
  -1   2   6       31.75       22.95     11.85 o
   0   2   6       96.15       84.41     12.78 o
   1   2   6       46.24       31.26     16.43 o
   2   2   6       43.42       38.32     13.90 o
   3   2   6      327.84      311.77     58.57 o
   4   2   6      396.75      373.49     26.81 o
   5   2   6       15.28        6.43     12.35 o
   6   2   6       51.82       52.00     10.55 o
   7   2   6       72.46       52.84     12.24 o
   8   2   6      130.60      130.85     10.25 o
   9   2   6        6.98       10.72      9.34 o
  10   2   6       21.81       13.30     10.92 o
  11   2   6        3.16       -0.78      9.36 o
  12   2   6       16.10        5.37     15.22 o
  13   2   6        8.15        5.56     15.65 o
 -12   3   6       53.46       59.93     15.12 o
 -11   3   6       31.64       30.72      9.73 o
 -10   3   6      204.61      209.78      8.96 o
  -9   3   6       59.56       53.89      8.76 o
  -8   3   6      336.50      347.81     10.33 o
  -7   3   6      574.41      590.25     21.19 o
  -6   3   6       52.57       71.19     13.00 o
  -5   3   6      454.30      497.97     26.28 o
  -4   3   6      415.58      399.80     15.57 o
  -3   3   6       58.42       69.71     12.15 o
  -2   3   6      416.76      447.61     22.37 o
  -1   3   6      116.96      119.83     12.00 o
   0   3   6      400.11      397.68     24.92 o
   1   3   6       63.90       61.77     14.09 o
   2   3   6     1121.18     1036.25     17.74 o
   3   3   6      665.34      576.25     23.15 o
   4   3   6       69.95       61.64     23.49 o
   5   3   6      804.16      836.78     97.61 o
   6   3   6     1736.04     1686.74     88.71 o
   7   3   6       80.96       64.55     13.09 o
   8   3   6      328.46      362.07     27.83 o
   9   3   6      303.46      286.34     18.91 o
  10   3   6       38.76       31.45      8.67 o
  11   3   6       90.21       82.74     10.87 o
  12   3   6       11.09       11.16     15.82 o
 -11   4   6      165.39      166.75     11.46 o
 -10   4   6      265.77      269.42     14.21 o
  -9   4   6       18.47       27.31     10.62 o
  -8   4   6      186.96      182.64      9.43 o
  -7   4   6       96.24       89.27      9.51 o
  -6   4   6      188.42      191.71     10.03 o
  -5   4   6      181.90      176.14      9.92 o
  -4   4   6     1418.80     1473.58     28.36 o
  -3   4   6      670.99      691.33     21.00 o
  -2   4   6      183.99      173.44     11.29 o
  -1   4   6     3128.43     3103.05     35.07 o
   0   4   6     1752.87     1769.15     73.37 o
   1   4   6      437.66      427.91     20.95 o
   2   4   6     1774.83     1654.59     28.11 o
   3   4   6     1281.44     1213.66     35.96 o
   4   4   6      317.74      344.72     19.08 o
   5   4   6      223.84      209.94     13.49 o
   6   4   6      191.82      192.67     13.14 o
   7   4   6      192.35      194.12     18.24 o
   8   4   6      113.85      120.91     10.83 o
   9   4   6      299.94      298.69     12.19 o
  10   4   6      150.46      143.71     17.42 o
  -9   5   6       36.57       38.04     12.77 o
  -8   5   6       78.05       83.72     12.91 o
  -7   5   6       68.83       62.60      9.17 o
  -6   5   6       42.21       42.68     11.28 o
  -5   5   6       19.23       21.83      9.48 o
  -4   5   6       75.86       70.06      9.75 o
  -3   5   6      202.95      204.80     10.71 o
  -2   5   6      371.43      379.42     12.18 o
  -1   5   6      100.42       86.92     10.45 o
   0   5   6      246.37      238.43     12.10 o
   1   5   6      355.91      360.97     20.75 o
   2   5   6        3.71        5.88     12.10 o
   3   5   6       15.94       16.38     12.21 o
   4   5   6       15.64       15.88     12.09 o
   5   5   6       19.98        0.46     11.96 o
   6   5   6       31.35       25.09     11.93 o
   7   5   6      109.69      113.35     14.22 o
   8   5   6       79.11       74.09     14.40 o
  -6   6   6        8.80        9.21     10.88 o
  -5   6   6        4.89       -2.28     13.28 o
  -4   6   6       31.76       28.82     12.18 o
  -3   6   6       11.89       13.13     11.81 o
  -2   6   6       18.15       19.41     11.07 o
  -1   6   6       17.63       15.78     13.54 o
   0   6   6       58.57       68.96     13.60 o
   1   6   6        6.42        3.64     12.83 o
   2   6   6       17.10       25.53     15.12 o
   3   6   6       16.43       12.08     15.00 o
   4   6   6       21.57        8.32     14.11 o
   5   6   6        6.95        1.25     13.77 o
  -6  -6   7       24.68       13.27     10.92 o
  -5  -6   7       84.60       71.97     13.87 o
  -4  -6   7       50.09       50.65     14.15 o
  -3  -6   7       52.15       48.65     12.50 o
  -2  -6   7       21.77       16.17     12.26 o
  -1  -6   7       51.47       51.22     11.56 o
   0  -6   7       66.21       57.62     12.75 o
   1  -6   7       25.15       30.47     14.21 o
   2  -6   7       61.89       61.16     14.59 o
   3  -6   7       11.19       17.24     15.25 o
   4  -6   7       63.46       67.20     15.49 o
   5  -6   7        6.48        8.26     13.87 o
  -9  -5   7        0.03        0.94     11.54 o
  -8  -5   7        0.74        7.96     10.41 o
  -7  -5   7      125.51      107.22      9.95 o
  -6  -5   7       39.26       34.69      9.68 o
  -5  -5   7      144.86      130.62     10.12 o
  -4  -5   7      106.76      105.31     10.05 o
  -3  -5   7       23.14       24.55     10.05 o
  -2  -5   7      140.86      142.97     10.97 o
  -1  -5   7       71.80       68.59     11.07 o
   0  -5   7       61.00       63.99     12.21 o
   1  -5   7       60.94       67.45     16.37 o
   2  -5   7       19.97       16.49     12.40 o
   3  -5   7       40.79       35.77     12.50 o
   4  -5   7        3.29        9.57     12.12 o
   5  -5   7       68.54       61.76     12.45 o
   6  -5   7       72.58       66.04     12.29 o
   7  -5   7       37.45       49.53     13.78 o
   8  -5   7       53.09       50.07     14.73 o
 -11  -4   7        3.94       11.21     11.62 o
 -10  -4   7       20.57       30.99      9.33 o
  -9  -4   7       21.36       23.33     10.22 o
  -8  -4   7       71.67       80.80     10.03 o
  -7  -4   7       20.24       14.86      9.53 o
  -6  -4   7       39.65       54.80      9.55 o
  -5  -4   7      134.65      135.06     12.04 o
  -4  -4   7      153.77      237.18     25.16 o
  -3  -4   7        1.84       77.54     25.18 o
  -2  -4   7       69.17       87.90     10.95 o
  -1  -4   7      142.32      348.87     88.33 o
   0  -4   7      113.06      241.95     50.43 o
   1  -4   7       57.54       76.81     13.96 o
   2  -4   7       16.41      176.08     53.89 o
   3  -4   7       45.01      104.23     14.30 o
   4  -4   7        1.51       -6.45     13.18 o
   5  -4   7      212.67      195.31     18.97 o
   6  -4   7       45.74       39.19     12.88 o
   7  -4   7       59.95       56.55     10.71 o
   8  -4   7       36.78       26.86     10.18 o
   9  -4   7       13.42       24.08     13.52 o
  10  -4   7        9.97       10.80     10.57 o
 -12  -3   7       17.16       24.63     11.19 o
 -11  -3   7      161.00      136.59     10.39 o
 -10  -3   7      107.65      103.26     10.45 o
  -9  -3   7       62.20       62.60     10.28 o
  -8  -3   7       68.12       72.66      8.69 o
  -7  -3   7      520.04      552.56     10.98 o
  -6  -3   7      389.50      377.24     10.44 o
  -5  -3   7      360.06      366.21     10.86 o
  -4  -3   7      334.88      357.54     13.09 o
  -3  -3   7       69.89       55.96     10.59 o
  -2  -3   7      177.78      196.83     16.06 o
  -1  -3   7      609.29      577.47     14.82 o
   0  -3   7      834.50      829.63     59.92 o
   1  -3   7      222.69      228.33     15.05 o
   2  -3   7     1000.37      949.34     67.73 o
   3  -3   7     2137.57     2091.76     34.28 o
   4  -3   7      694.10      640.84     20.76 o
   5  -3   7      295.97      245.63     25.40 o
   6  -3   7      834.86      764.68     85.53 o
   7  -3   7      456.81      488.27     29.59 o
   8  -3   7       82.13       75.73     12.97 o
   9  -3   7       44.39       45.33     12.01 o
  10  -3   7       73.77       61.59      9.07 o
  11  -3   7       44.41       40.71     13.37 o
 -13  -2   7        0.41        6.03     11.36 o
 -12  -2   7       48.69       50.67      8.04 o
 -11  -2   7      149.44      156.65     10.39 o
 -10  -2   7       98.21       96.41     10.15 o
  -9  -2   7      332.21      325.52      9.75 o
  -8  -2   7      703.08      714.73     14.40 o
  -7  -2   7       18.22       16.45      8.63 o
  -6  -2   7      281.83      284.60     10.17 o
  -5  -2   7      125.86      112.53      9.66 o
  -4  -2   7      113.53      106.59     10.57 o
  -3  -2   7      795.51      806.86     13.00 o
  -2  -2   7      685.97      665.13     13.57 o
  -1  -2   7      861.11      833.09     18.49 o
   0  -2   7       21.74       29.16     13.47 o
   1  -2   7     1984.32     1883.32     90.46 o
   2  -2   7     1184.28     1086.39     42.18 o
   3  -2   7      135.43      125.25     16.06 o
   4  -2   7     1097.22     1066.27     57.11 o
   5  -2   7      788.11      778.67     43.10 o
   6  -2   7       34.41       37.12     10.51 o
   7  -2   7      775.04      786.95     32.86 o
   8  -2   7        5.46       12.03     10.35 o
   9  -2   7       92.02       83.00     10.39 o
  10  -2   7       26.49       22.81      9.85 o
  11  -2   7       98.62       87.74     10.72 o
  12  -2   7      160.26      156.98     12.83 o
 -14  -1   7       35.78       25.46      8.82 o
 -13  -1   7        8.00       -3.24     11.65 o
 -12  -1   7        9.38        4.02      9.67 o
 -11  -1   7       60.12       63.75     10.12 o
 -10  -1   7      182.96      181.00      9.64 o
  -9  -1   7       61.81       69.51      9.38 o
  -8  -1   7      352.25      325.98     23.99 o
  -7  -1   7      734.22      745.42     17.86 o
  -6  -1   7      159.62      136.88     10.16 o
  -5  -1   7       52.49       49.02      9.83 o
  -4  -1   7       78.37       73.37     10.76 o
  -3  -1   7      124.63      129.38     11.82 o
  -2  -1   7     1168.37     1043.55     20.01 o
  -1  -1   7     1983.98     2096.95     56.61 o
   0  -1   7     2758.14     2737.49     77.09 o
   1  -1   7     1125.64     1234.23     70.12 o
   2  -1   7     1747.83     1722.72     69.22 o
   3  -1   7     2679.13     2712.92    152.00 o
   4  -1   7      836.56      845.99     55.89 o
   5  -1   7       44.65       37.12     10.27 o
   6  -1   7      944.57      930.04     34.38 o
   7  -1   7      319.53      307.14     16.22 o
   8  -1   7      199.16      187.32      9.79 o
   9  -1   7        7.58       11.66      9.33 o
  10  -1   7       47.31       40.96      9.06 o
  11  -1   7       39.66       41.35      9.02 o
  12  -1   7       10.91       10.84      9.91 o
  13  -1   7       65.10       78.22     12.87 o
 -14   0   7        1.12       -1.30     10.02 o
 -13   0   7       33.56       20.49      9.10 o
 -12   0   7       12.19       -2.50     11.96 o
 -11   0   7       12.80        5.68     12.18 o
 -10   0   7       40.67       46.08     17.22 o
  -9   0   7       22.04       18.80      9.35 o
  -8   0   7      111.77      115.74      8.30 o
  -7   0   7       22.28       14.13      9.78 o
  -6   0   7       21.41       23.97      9.55 o
  -5   0   7      388.62      358.47     10.59 o
  -4   0   7       18.60       14.41     11.47 o
  -3   0   7      243.35      227.04     12.95 o
  -2   0   7      125.19      124.26     14.03 o
  -1   0   7        9.75      -36.56     36.56 o
   0   0   7       71.43       44.64     15.74 o
   1   0   7       18.76       13.38     14.07 o
   2   0   7       22.47       26.87     13.12 o
   3   0   7       47.04       38.27     14.11 o
   4   0   7       14.78       14.50     11.32 o
   5   0   7       14.51        9.73     10.50 o
   6   0   7       54.54       53.71      9.95 o
   7   0   7        1.77       -8.98      9.72 o
   8   0   7        8.56        3.34      9.28 o
   9   0   7        0.07       -2.34      8.97 o
  10   0   7        2.69        2.40      8.61 o
  11   0   7        1.52        0.17      8.46 o
  12   0   7       13.21       13.44      9.08 o
  13   0   7        0.47       -3.03     14.12 o
 -14   1   7       35.41       21.84      9.78 o
 -13   1   7        8.29       22.59     12.69 o
 -12   1   7        9.82        8.17      9.04 o
 -11   1   7       59.17       54.67      8.31 o
 -10   1   7      189.21      179.08      9.72 o
  -9   1   7       60.14       61.85      9.37 o
  -8   1   7      357.88      337.76     10.00 o
  -7   1   7      726.34      716.99     18.61 o
  -6   1   7      163.10      159.37     10.08 o
  -5   1   7       60.33       53.34      9.82 o
  -4   1   7       82.28       65.82     10.70 o
  -3   1   7      124.96      134.11     11.72 o
  -2   1   7     1191.91     1080.61     27.35 o
  -1   1   7     1956.54     2007.73     39.78 o
   0   1   7     2795.51     2743.30    100.17 o
   1   1   7     1144.18     1264.39     30.78 o
   2   1   7     1724.48     1671.12     95.09 o
   3   1   7     2712.90     2594.27    128.93 o
   4   1   7      823.49      838.30     46.50 o
   5   1   7       47.38       35.88     10.52 o
   6   1   7      943.45      907.50     47.15 o
   7   1   7      316.49      300.87     19.37 o
   8   1   7      203.38      182.20     11.33 o
   9   1   7        7.47       11.02     10.42 o
  10   1   7       45.46       44.75     10.48 o
  11   1   7       41.70       40.77     17.58 o
  12   1   7       10.77        9.16      9.33 o
  13   1   7       66.14       59.08     14.47 o
 -13   2   7        0.33        3.08     10.49 o
 -12   2   7       49.99       54.31      8.01 o
 -11   2   7      150.32      156.13     10.34 o
 -10   2   7       98.74       98.56      8.84 o
  -9   2   7      341.01      338.60      9.80 o
  -8   2   7      713.03      726.61     16.51 o
  -7   2   7       17.66       12.05      8.15 o
  -6   2   7      283.21      282.62     10.12 o
  -5   2   7      117.25       95.43      9.80 o
  -4   2   7      116.50      114.07     10.17 o
  -3   2   7      798.69      822.62     18.85 o
  -2   2   7      687.62      641.44     13.59 o
  -1   2   7      876.03      837.39     23.14 o
   0   2   7       19.67       22.25     12.32 o
   1   2   7     1972.17     1983.00     52.11 o
   2   2   7     1212.02     1139.24     74.80 o
   3   2   7      136.33      113.73     13.42 o
   4   2   7     1117.20     1120.77     72.53 o
   5   2   7      793.04      767.39     41.20 o
   6   2   7       36.08       28.36      9.57 o
   7   2   7      779.18      760.29     40.18 o
   8   2   7        4.81       -0.11     10.01 o
   9   2   7       93.48       80.96      9.20 o
  10   2   7       27.63       28.95     12.96 o
  11   2   7       98.79      107.13     13.26 o
  12   2   7      159.97      167.20     17.92 o
 -12   3   7       17.10       18.17     10.69 o
 -11   3   7      161.41      161.25     11.77 o
 -10   3   7      110.36      108.17     10.25 o
  -9   3   7       61.79       60.85     10.21 o
  -8   3   7       68.53       75.35      8.52 o
  -7   3   7      527.96      560.15     15.97 o
  -6   3   7      390.15      389.31     10.41 o
  -5   3   7      357.43      358.99     11.07 o
  -4   3   7      337.21      355.00     11.73 o
  -3   3   7       66.38       51.58     10.42 o
  -2   3   7      174.54      181.65     17.56 o
  -1   3   7      613.75      590.47     13.76 o
   0   3   7      847.31      804.74     41.30 o
   1   3   7      219.75      216.54     13.32 o
   2   3   7     1003.90      867.00     16.70 o
   3   3   7     2141.71     2018.64     29.15 o
   4   3   7      691.18      643.87     31.46 o
   5   3   7      297.39      295.28     54.86 o
   6   3   7      840.69      823.98     77.99 o
   7   3   7      455.88      508.83     32.44 o
   8   3   7       79.80       78.68     10.70 o
   9   3   7       43.27       41.56     13.86 o
  10   3   7       74.42       67.42      9.83 o
  11   3   7       43.99       36.34     12.38 o
  12   3   7       22.65       18.10     13.22 o
 -11   4   7        4.09       11.54     12.98 o
 -10   4   7       20.49       28.94      9.64 o
  -9   4   7       20.20       14.98     10.21 o
  -8   4   7       72.72       80.72      9.06 o
  -7   4   7       20.62       21.67      9.07 o
  -6   4   7       40.13       55.81      9.71 o
  -5   4   7      134.72      125.77     10.08 o
  -4   4   7      151.93      204.39     27.78 o
  -3   4   7        1.63       47.59     15.31 o
  -2   4   7       70.20       69.12     10.70 o
  -1   4   7      140.68      282.16     62.86 o
   0   4   7      111.13      209.96     28.74 o
   1   4   7       57.38       69.60     13.86 o
   2   4   7       17.29      100.69     19.29 o
   3   4   7       45.09       85.52     19.82 o
   4   4   7        1.92       -3.17     12.90 o
   5   4   7      211.60      191.63     13.36 o
   6   4   7       46.05       44.49     12.70 o
   7   4   7       60.09       54.17     11.50 o
   8   4   7       36.53       18.19     10.93 o
   9   4   7       13.18       14.63     10.37 o
  10   4   7        9.56       22.82     14.71 o
  -9   5   7        0.06       -7.69     11.88 o
  -8   5   7        0.63       -4.04      9.97 o
  -7   5   7      127.28      119.96      9.83 o
  -6   5   7       38.42       42.08      9.12 o
  -5   5   7      148.13      138.35      9.96 o
  -4   5   7      107.57      110.48      9.59 o
  -3   5   7       23.94       24.21      9.88 o
  -2   5   7      135.11      147.17     10.93 o
  -1   5   7       72.83       70.88     10.87 o
   0   5   7       59.88       52.40     11.88 o
   1   5   7       63.64       62.09     20.82 o
   2   5   7       20.23       21.84     17.09 o
   3   5   7       40.33       42.87     12.09 o
   4   5   7        3.34        7.71     11.92 o
   5   5   7       65.63       81.81     12.16 o
   6   5   7       72.32       65.49     12.03 o
   7   5   7       37.06       33.93     20.13 o
   8   5   7       50.91       42.90     14.35 o
  -6   6   7       24.88       23.00     10.77 o
  -5   6   7       84.89       87.17     14.55 o
  -4   6   7       48.25       57.70     12.28 o
  -3   6   7       52.91       58.39     12.29 o
  -2   6   7       22.18       14.67     11.83 o
  -1   6   7       48.85       53.71     12.01 o
   0   6   7       66.10       61.87     19.54 o
   1   6   7       23.30       31.77     13.69 o
   2   6   7       60.66       42.02     14.43 o
   3   6   7       11.10       14.32     14.97 o
   4   6   7       61.00       57.78     14.19 o
   5   6   7        7.12        3.04     13.66 o
  -5  -6   8        3.55        1.67     11.04 o
  -4  -6   8       13.01        7.94     11.46 o
  -3  -6   8       10.46       11.28     11.73 o
  -2  -6   8       16.51       24.89     12.22 o
  -1  -6   8       46.55       35.19     14.06 o
   0  -6   8        8.48       -3.04     16.32 o
   1  -6   8       26.24       38.55     15.49 o
   2  -6   8       22.11        4.21     15.60 o
   3  -6   8       13.63       15.90     14.13 o
   4  -6   8        0.53       -5.48     14.35 o
   5  -6   8        8.77       -6.07     13.74 o
  -9  -5   8       43.61       28.20     11.69 o
  -8  -5   8        5.91       11.53     11.63 o
  -7  -5   8       57.67       45.08      9.40 o
  -6  -5   8       73.90       74.99      9.42 o
  -5  -5   8      136.88      129.45     10.50 o
  -4  -5   8      106.27      103.50      9.75 o
  -3  -5   8       30.99       29.08      9.57 o
  -2  -5   8       22.68       32.24     10.46 o
  -1  -5   8      107.94       96.26     11.45 o
   0  -5   8      256.46      232.76     13.68 o
   1  -5   8        0.48       -0.91     12.41 o
   2  -5   8       37.55       46.20     13.21 o
   3  -5   8       26.67       18.24     12.24 o
   4  -5   8       68.55       56.06     14.98 o
   5  -5   8      186.46      174.17     12.90 o
   6  -5   8       59.04       56.72     11.13 o
   7  -5   8       24.87       29.55     14.40 o
   8  -5   8      105.23       99.97     13.36 o
 -11  -4   8       19.84       17.77     11.51 o
 -10  -4   8       62.40       71.92     12.42 o
  -9  -4   8       60.28       56.81     10.03 o
  -8  -4   8       24.04       22.37      9.03 o
  -7  -4   8      417.89      419.53     10.15 o
  -6  -4   8      641.02      639.64     11.51 o
  -5  -4   8      210.76      221.65     10.14 o
  -4  -4   8     1418.31     1462.87     16.56 o
  -3  -4   8     1405.76     1406.91     16.19 o
  -2  -4   8      816.77      831.76     16.76 o
  -1  -4   8      856.60      888.15     24.80 o
   0  -4   8      475.62      464.08     36.86 o
   1  -4   8      163.71      173.97     14.11 o
   2  -4   8      463.81      458.57     27.03 o
   3  -4   8      417.42      418.44     13.34 o
   4  -4   8      312.55      297.52     13.85 o
   5  -4   8      120.50      125.44     11.91 o
   6  -4   8      313.27      342.22     20.16 o
   7  -4   8      533.44      563.20     53.06 o
   8  -4   8      106.54      109.51     12.46 o
   9  -4   8      205.99      213.32     22.33 o
  10  -4   8      293.59      279.34     27.97 o
 -12  -3   8       38.05       28.29     11.80 o
 -11  -3   8        7.56        9.12      9.70 o
 -10  -3   8       84.48       95.62      8.40 o
  -9  -3   8      150.99      147.32     10.55 o
  -8  -3   8       13.62       15.86      8.30 o
  -7  -3   8      166.79      162.07      9.17 o
  -6  -3   8       14.02        4.34      9.57 o
  -5  -3   8      128.94      138.29      9.73 o
  -4  -3   8       92.28       84.07     10.60 o
  -3  -3   8      467.89      449.53     14.67 o
  -2  -3   8      859.66      803.45     14.52 o
  -1  -3   8      274.38      269.06     12.57 o
   0  -3   8     1743.95     1769.77     96.11 o
   1  -3   8      488.45      471.88     15.92 o
   2  -3   8       40.48       45.79     13.16 o
   3  -3   8      906.14      876.12    119.13 o
   4  -3   8      825.91      774.61     50.04 o
   5  -3   8      226.39      222.73     18.74 o
   6  -3   8      356.79      345.26     22.53 o
   7  -3   8       76.37       59.62     13.32 o
   8  -3   8      500.32      497.62     25.61 o
   9  -3   8       62.01       60.08     10.84 o
  10  -3   8       52.51       51.08      8.27 o
  11  -3   8      101.43       95.91     13.59 o
 -13  -2   8        2.53      -10.52     11.48 o
 -12  -2   8       10.44        2.43      9.66 o
 -11  -2   8       24.86       22.69      8.16 o
 -10  -2   8       11.29        4.60      8.21 o
  -9  -2   8       27.84       17.78     10.21 o
  -8  -2   8       80.63       90.26      9.45 o
  -7  -2   8       15.39       11.41      9.16 o
  -6  -2   8       58.75       56.73      9.40 o
  -5  -2   8       66.88       63.40      9.79 o
  -4  -2   8       86.29       93.15     10.21 o
  -3  -2   8      149.04      149.23     11.24 o
  -2  -2   8      143.05      137.44     11.66 o
  -1  -2   8       68.85       44.51     12.61 o
   0  -2   8      213.06      208.94     11.77 o
   1  -2   8      630.61      610.34     57.31 o
   2  -2   8      269.47      249.52     28.45 o
   3  -2   8       84.48       88.70     12.82 o
   4  -2   8       37.21       33.80     11.57 o
   5  -2   8        0.90       -0.27     10.69 o
   6  -2   8       32.29       18.98     10.47 o
   7  -2   8       51.40       47.72      9.52 o
   8  -2   8       28.86       26.64      9.53 o
   9  -2   8       37.57       32.41     11.10 o
  10  -2   8        2.92       -1.27     10.80 o
  11  -2   8        0.07       -5.20     10.62 o
  12  -2   8       17.35        8.59     12.94 o
 -14  -1   8       61.20       43.17     10.68 o
 -13  -1   8      105.69      105.03     11.10 o
 -12  -1   8       25.38       26.71      9.07 o
 -11  -1   8      249.21      227.94     13.15 o
 -10  -1   8      182.68      175.90     10.45 o
  -9  -1   8      350.40      342.20     13.21 o
  -8  -1   8      131.36      120.34     11.13 o
  -7  -1   8      712.78      693.69     20.91 o
  -6  -1   8       13.91        8.32      9.62 o
  -5  -1   8      296.45      284.57     10.91 o
  -4  -1   8      625.21      627.01     11.91 o
  -3  -1   8     1167.08     1130.75     14.14 o
  -2  -1   8      499.74      473.24     12.53 o
  -1  -1   8      552.24      514.60     13.76 o
   0  -1   8     3253.48     3096.91    174.95 o
   1  -1   8     1756.85     1775.47     99.82 o
   2  -1   8       27.90       21.67     12.60 o
   3  -1   8     3031.35     3027.77    177.18 o
   4  -1   8     1014.34     1016.50     51.99 o
   5  -1   8     2477.64     2350.90    108.59 o
   6  -1   8      319.46      301.83     12.52 o
   7  -1   8      163.43      170.28     10.30 o
   8  -1   8      205.45      194.64     10.85 o
   9  -1   8       12.90       14.68      8.73 o
  10  -1   8       22.18       30.20      8.40 o
  11  -1   8       98.01       94.41      8.58 o
  12  -1   8        6.79        4.12     11.48 o
  13  -1   8       55.45       56.65     11.60 o
 -14   0   8        3.03        5.51      9.76 o
 -13   0   8      133.52      100.89     11.12 o
 -12   0   8       42.87       33.35     10.89 o
 -11   0   8       68.37       67.89     12.50 o
 -10   0   8       32.15       36.54      7.99 o
  -9   0   8      570.44      600.86     15.23 o
  -8   0   8      273.28      258.29     10.73 o
  -7   0   8     2402.12     2303.96     58.14 o
  -6   0   8     3030.24     2950.71     94.28 o
  -5   0   8      519.73      543.90     15.88 o
  -4   0   8     8320.36     8468.94    106.54 o
  -3   0   8     8780.42     8221.33    115.90 o
  -2   0   8      678.93      657.42     14.54 o
  -1   0   8     1138.90     1248.08     27.18 o
   0   0   8      245.53      283.75     18.50 o
   1   0   8      172.21      182.89     13.51 o
   2   0   8      189.34      191.53     12.45 o
   3   0   8       65.30       48.42     11.66 o
   4   0   8     4423.98     4356.38    145.77 o
   5   0   8      400.04      381.70     20.70 o
   6   0   8     1561.63     1372.07     48.95 o
   7   0   8     3862.31     3646.96    134.90 o
   8   0   8      403.49      373.93     16.25 o
   9   0   8      394.69      382.49     16.63 o
  10   0   8      206.11      220.86      9.34 o
  11   0   8       56.72       64.36      8.56 o
  12   0   8        4.48        5.35      9.30 o
  13   0   8       19.91       12.21     14.17 o
 -14   1   8       60.43       64.98     14.09 o
 -13   1   8      106.60       98.20     11.95 o
 -12   1   8       25.72       19.66      9.72 o
 -11   1   8      249.85      236.39     10.80 o
 -10   1   8      177.36      161.33     10.02 o
  -9   1   8      352.53      326.41     16.94 o
  -8   1   8      130.78      110.47      9.70 o
  -7   1   8      713.51      680.01     13.21 o
  -6   1   8       12.84        9.30      9.55 o
  -5   1   8      304.40      305.09     10.87 o
  -4   1   8      608.79      601.67     11.79 o
  -3   1   8     1166.02     1140.78     15.28 o
  -2   1   8      513.51      489.50     15.57 o
  -1   1   8      536.20      494.10     13.69 o
   0   1   8     3243.14     3179.46     40.38 o
   1   1   8     1781.96     1801.87     50.41 o
   2   1   8       27.19       24.90     12.85 o
   3   1   8     3013.37     2931.24    129.09 o
   4   1   8      997.78      982.99     55.68 o
   5   1   8     2481.27     2425.71    125.56 o
   6   1   8      325.15      316.71     13.14 o
   7   1   8      161.15      154.17      9.51 o
   8   1   8      204.42      194.20     10.02 o
   9   1   8       12.87       15.33      9.00 o
  10   1   8       21.24       18.28      9.98 o
  11   1   8       99.28      101.52     10.22 o
  12   1   8        6.37        0.98     11.58 o
  13   1   8       55.54       64.33     11.63 o
 -13   2   8        2.46        0.71     11.46 o
 -12   2   8       10.33       12.55      7.82 o
 -11   2   8       25.04       19.68      8.04 o
 -10   2   8       11.20       17.42      8.09 o
  -9   2   8       26.77       18.95      9.47 o
  -8   2   8       81.56       85.65      9.40 o
  -7   2   8       15.34       15.64      8.50 o
  -6   2   8       60.56       62.13      9.31 o
  -5   2   8       66.46       63.34      9.62 o
  -4   2   8       87.69       95.41     10.43 o
  -3   2   8      146.33      142.40     11.02 o
  -2   2   8      145.40      140.82     11.54 o
  -1   2   8       69.08       57.09     11.93 o
   0   2   8      211.64      203.54     12.35 o
   1   2   8      633.89      612.95     58.11 o
   2   2   8      267.14      252.44     13.97 o
   3   2   8       83.73       92.99     12.81 o
   4   2   8       37.83       32.62     14.35 o
   5   2   8        0.89       -0.28     10.46 o
   6   2   8       33.53       18.98     10.40 o
   7   2   8       52.16       55.25      9.62 o
   8   2   8       28.66       26.79      8.89 o
   9   2   8       37.25       37.18      9.29 o
  10   2   8        2.90        5.67      8.51 o
  11   2   8        0.07       -9.22     10.54 o
  12   2   8       17.56       17.28     12.24 o
 -12   3   8       37.50       41.16     11.57 o
 -11   3   8        7.34        2.62      7.53 o
 -10   3   8       85.58       91.03     10.20 o
  -9   3   8      152.19      147.34     10.48 o
  -8   3   8       12.88        9.70      8.70 o
  -7   3   8      165.65      160.28      9.59 o
  -6   3   8       13.99        5.01      9.71 o
  -5   3   8      130.40      138.95      9.66 o
  -4   3   8       90.64       78.88     10.41 o
  -3   3   8      463.41      441.17     15.00 o
  -2   3   8      848.88      779.52     15.15 o
  -1   3   8      276.20      249.72     12.87 o
   0   3   8     1743.61     1708.52     87.50 o
   1   3   8      489.76      458.02     24.54 o
   2   3   8       41.54        7.22     12.72 o
   3   3   8      897.01      755.75     44.68 o
   4   3   8      827.90      753.09     44.65 o
   5   3   8      223.73      217.76     13.24 o
   6   3   8      350.09      337.59     24.07 o
   7   3   8       74.82       73.41     10.89 o
   8   3   8      507.11      542.05     32.43 o
   9   3   8       60.25       69.95      8.51 o
  10   3   8       53.25       45.04     11.56 o
  11   3   8      100.45       89.73     14.01 o
 -11   4   8       19.65       17.52     11.41 o
 -10   4   8       62.30       58.73     11.84 o
  -9   4   8       59.89       58.88      9.86 o
  -8   4   8       22.76       23.80      8.56 o
  -7   4   8      411.70      411.00     10.30 o
  -6   4   8      653.47      652.57     11.75 o
  -5   4   8      212.77      232.70      9.98 o
  -4   4   8     1423.64     1489.38     28.79 o
  -3   4   8     1387.35     1397.07     18.00 o
  -2   4   8      819.54      811.08     13.42 o
  -1   4   8      861.15      872.31     20.18 o
   0   4   8      473.76      466.92     36.53 o
   1   4   8      159.25      181.68     13.75 o
   2   4   8      462.71      448.10     14.86 o
   3   4   8      424.56      408.23     17.26 o
   4   4   8      308.66      316.56     13.78 o
   5   4   8      121.59      133.99     12.85 o
   6   4   8      311.14      328.71     19.93 o
   7   4   8      529.77      544.78     13.42 o
   8   4   8      104.70       89.03     12.52 o
   9   4   8      206.53      220.36     23.36 o
  10   4   8      290.36      259.03     18.76 o
  -9   5   8       43.22       30.40     11.41 o
  -8   5   8        6.02        9.43     11.45 o
  -7   5   8       58.99       53.11      9.38 o
  -6   5   8       72.89       70.07      9.24 o
  -5   5   8      135.57      137.89      9.92 o
  -4   5   8      107.65      110.38      9.50 o
  -3   5   8       31.77       20.71      9.78 o
  -2   5   8       23.06       24.16     10.29 o
  -1   5   8      102.92       88.45     11.26 o
   0   5   8      256.83      235.67     13.45 o
   1   5   8        0.67       -8.30     12.29 o
   2   5   8       38.21       32.60     19.75 o
   3   5   8       26.74       14.91     11.97 o
   4   5   8       67.34       68.09     12.09 o
   5   5   8      187.15      179.92     12.75 o
   6   5   8       56.64       65.80     10.86 o
   7   5   8       24.80       20.59     14.16 o
   8   5   8      104.31      107.87     16.81 o
  -5   6   8        3.48       -4.28     11.19 o
  -4   6   8       13.11        8.41     11.24 o
  -3   6   8        9.46       10.49     12.05 o
  -2   6   8       17.16       21.71     11.98 o
  -1   6   8       45.87       31.31     13.85 o
   0   6   8        8.35        3.89     22.82 o
   1   6   8       26.46        7.72     20.18 o
   2   6   8       22.94       34.38     14.14 o
   3   6   8       13.92        9.71     13.97 o
   4   6   8        0.43       -0.24     13.93 o
   5   6   8        9.06       15.82     13.37 o
  -5  -6   9        5.06        2.37     11.37 o
  -4  -6   9        9.58       14.01     11.11 o
  -3  -6   9       16.39       17.83     11.88 o
  -2  -6   9       52.57       63.11     12.19 o
  -1  -6   9        7.86       -9.98     14.46 o
   0  -6   9       30.27       25.77     14.51 o
   1  -6   9       54.37       57.69     14.66 o
   2  -6   9       14.75       27.84     14.29 o
   3  -6   9       16.91       18.26     14.27 o
   4  -6   9       72.94       66.17     14.41 o
  -9  -5   9        9.35        8.17     14.70 o
  -8  -5   9       97.75      100.20     15.90 o
  -7  -5   9       75.31       72.75     10.42 o
  -6  -5   9       20.33       17.17      9.22 o
  -5  -5   9       61.39       47.61      9.73 o
  -4  -5   9       29.67       30.70     10.14 o
  -3  -5   9       20.11       16.31     10.05 o
  -2  -5   9       40.53       37.96     10.77 o
  -1  -5   9       24.31       17.02     10.78 o
   0  -5   9      161.72      163.03     13.16 o
   1  -5   9       31.66       24.06     16.30 o
   2  -5   9      119.82      102.02     12.85 o
   3  -5   9       89.17       95.40     12.57 o
   4  -5   9        4.83       -0.35     12.13 o
   5  -5   9      121.56      112.27     12.57 o
   6  -5   9       26.57       24.18     13.41 o
   7  -5   9       21.74       12.40     14.44 o
   8  -5   9       26.61        0.63     14.38 o
 -11  -4   9       48.06       36.50      9.49 o
 -10  -4   9       10.61       15.37     10.92 o
  -9  -4   9       16.93       14.91      9.98 o
  -8  -4   9       18.92       27.90      8.72 o
  -7  -4   9       12.93       10.58     11.39 o
  -6  -4   9       25.96       39.33     10.49 o
  -5  -4   9       91.74       87.39      9.64 o
  -4  -4   9       84.00      147.79     35.54 o
  -3  -4   9       51.21       58.58     14.24 o
  -2  -4   9       77.77       59.68     11.30 o
  -1  -4   9      222.93      216.41     13.64 o
   0  -4   9      107.62      100.07     14.03 o
   1  -4   9       24.09        9.05     13.35 o
   2  -4   9      291.12      252.11     14.58 o
   3  -4   9        0.31      -13.07     13.07 o
   4  -4   9       18.39       10.42     13.04 o
   5  -4   9       55.94       36.96     11.48 o
   6  -4   9       38.70       26.85     11.34 o
   7  -4   9        9.84       -9.38     12.61 o
   8  -4   9       37.65       29.66     10.95 o
   9  -4   9       24.15       28.04     16.57 o
  10  -4   9       14.17        3.53     17.75 o
 -12  -3   9       69.85       68.06     11.89 o
 -11  -3   9       29.44       31.85     10.28 o
 -10  -3   9      149.55      131.82     10.42 o
  -9  -3   9      173.30      178.67      8.77 o
  -8  -3   9        3.85       -0.91      8.72 o
  -7  -3   9       47.45       36.98      9.04 o
  -6  -3   9      504.31      511.83     10.75 o
  -5  -3   9       47.43       44.75      9.56 o
  -4  -3   9      393.40      370.21     11.21 o
  -3  -3   9     1464.34     1346.77     14.46 o
  -2  -3   9     1236.82     1220.93     14.79 o
  -1  -3   9       53.16       46.32     11.44 o
   0  -3   9     1690.04     1741.06     98.44 o
   1  -3   9     2197.25     2057.25    108.82 o
   2  -3   9      252.22      232.15     13.04 o
   3  -3   9      200.54      164.35     14.77 o
   4  -3   9      524.97      486.87     16.06 o
   5  -3   9       61.69       57.05     13.33 o
   6  -3   9       26.24       18.86     11.48 o
   7  -3   9       37.90       28.88      9.84 o
   8  -3   9       18.61        7.68     12.61 o
   9  -3   9       51.52       51.41      9.20 o
  10  -3   9       81.84       78.88      9.54 o
  11  -3   9      113.47       91.21     14.14 o
 -13  -2   9       61.63       53.95     11.66 o
 -12  -2   9       87.61       94.62     12.20 o
 -11  -2   9      207.73      212.93      9.88 o
 -10  -2   9      114.86      113.88      8.50 o
  -9  -2   9       82.09       70.58      9.57 o
  -8  -2   9      158.36      153.11      9.43 o
  -7  -2   9      329.07      322.86      9.51 o
  -6  -2   9        4.17        7.48      8.68 o
  -5  -2   9      328.88      298.56     10.62 o
  -4  -2   9      979.05      939.49     12.68 o
  -3  -2   9      554.22      552.42     11.78 o
  -2  -2   9      505.85      449.34     11.73 o
  -1  -2   9     3728.94     3700.74    105.10 o
   0  -2   9     1056.63     1000.55     42.80 o
   1  -2   9     1094.38     1089.10     80.18 o
   2  -2   9      336.19      288.46     24.40 o
   3  -2   9      460.60      468.65     34.75 o
   4  -2   9      385.11      381.92     28.33 o
   5  -2   9      275.96      259.41     18.21 o
   6  -2   9     1176.93     1087.53     61.04 o
   7  -2   9        6.91        5.10      9.46 o
   8  -2   9      447.22      441.02     22.27 o
   9  -2   9      219.46      215.56     11.16 o
  10  -2   9      121.13      113.44      8.95 o
  11  -2   9      102.86      105.86      9.85 o
  12  -2   9      218.81      205.36     18.79 o
 -13  -1   9       73.38       74.79     11.01 o
 -12  -1   9       65.00       53.89      9.94 o
 -11  -1   9       12.70       14.55      9.05 o
 -10  -1   9      170.21      180.12      8.78 o
  -9  -1   9      217.52      212.14      8.77 o
  -8  -1   9      675.63      665.61     18.21 o
  -7  -1   9      131.44      112.21      9.78 o
  -6  -1   9       65.32       62.41      8.22 o
  -5  -1   9      197.54      189.40      9.88 o
  -4  -1   9      589.75      585.59     12.16 o
  -3  -1   9     2095.46     2060.47     48.47 o
  -2  -1   9     2188.59     2171.89     38.94 o
  -1  -1   9     2101.46     2177.87     58.11 o
   0  -1   9     2461.16     2387.62    136.79 o
   1  -1   9     3064.54     3065.78    119.63 o
   2  -1   9     1042.07     1010.64     52.17 o
   3  -1   9     2729.17     2497.79    151.16 o
   4  -1   9      945.97      898.08     50.33 o
   5  -1   9     1172.75     1071.31     50.20 o
   6  -1   9      223.92      206.83     16.06 o
   7  -1   9      106.92       96.53      9.86 o
   8  -1   9        5.69        0.27      9.28 o
   9  -1   9        8.88        7.36      8.98 o
  10  -1   9      106.91      110.82      8.92 o
  11  -1   9      101.71       94.52      8.81 o
  12  -1   9       87.88       97.26     11.55 o
  13  -1   9       39.10       38.41     15.74 o
 -14   0   9        0.11       -7.39      9.61 o
 -13   0   9        4.85        3.24     14.05 o
 -12   0   9       13.94       20.38     10.65 o
 -11   0   9        3.39       -0.81      9.99 o
 -10   0   9      100.17       79.99     12.92 o
  -9   0   9      123.69      121.43     13.90 o
  -8   0   9      298.28      296.12     11.83 o
  -7   0   9        1.31       -8.22      8.22 o
  -6   0   9       23.06        9.06      9.42 o
  -5   0   9       25.71       24.56      9.69 o
  -4   0   9      162.85      152.88     10.39 o
  -3   0   9       13.91       -6.01     11.61 o
  -2   0   9        1.00       -0.46     10.94 o
  -1   0   9        2.07       -0.66     12.06 o
   0   0   9       46.89       27.63     12.30 o
   1   0   9        9.71        7.02     11.78 o
   2   0   9      147.00      126.93     11.80 o
   3   0   9       48.22       42.59     11.33 o
   4   0   9      202.88      191.81     12.05 o
   5   0   9        3.42        3.53      9.92 o
   6   0   9       25.69       22.87      9.61 o
   7   0   9        0.31       -3.57      9.79 o
   8   0   9        0.12       -3.07      9.01 o
   9   0   9       20.45       14.35      8.86 o
  10   0   9        2.38        4.84      8.55 o
  11   0   9       17.56       14.05      9.77 o
  12   0   9       18.03       15.82     10.07 o
  13   0   9        0.51      -12.66     13.96 o
 -13   1   9       74.54       74.79     10.94 o
 -12   1   9       66.63       52.26      9.97 o
 -11   1   9       12.34        0.74      9.16 o
 -10   1   9      168.26      156.90      8.41 o
  -9   1   9      218.17      204.52     10.54 o
  -8   1   9      677.35      652.80     11.44 o
  -7   1   9      128.43      109.43      9.71 o
  -6   1   9       64.55       63.50      8.59 o
  -5   1   9      207.38      190.83      9.93 o
  -4   1   9      590.20      612.86     19.09 o
  -3   1   9     2102.16     2160.37     62.37 o
  -2   1   9     2181.18     2156.77     55.83 o
  -1   1   9     2094.25     2111.16     47.36 o
   0   1   9     2469.28     2457.06     22.12 o
   1   1   9     3049.82     2938.47    182.40 o
   2   1   9     1028.60     1034.95     64.40 o
   3   1   9     2728.30     2632.49     75.47 o
   4   1   9      950.03      909.27     77.08 o
   5   1   9     1164.25     1074.07     45.58 o
   6   1   9      230.43      216.06     10.52 o
   7   1   9      106.73       93.47      9.26 o
   8   1   9        5.71        4.07      9.28 o
   9   1   9        7.92        7.43      8.39 o
  10   1   9      107.00      106.24     10.78 o
  11   1   9      100.67      101.45     10.55 o
  12   1   9       87.19       89.72     12.31 o
 -13   2   9       61.34       46.67     10.79 o
 -12   2   9       89.83       80.57      9.18 o
 -11   2   9      210.08      216.83      9.90 o
 -10   2   9      114.78      120.33     10.27 o
  -9   2   9       81.02       71.15      9.65 o
  -8   2   9      154.38      157.22      9.37 o
  -7   2   9      330.42      318.08      9.50 o
  -6   2   9        3.55       10.70      8.61 o
  -5   2   9      327.35      305.85     10.17 o
  -4   2   9      966.74      919.10     14.61 o
  -3   2   9      552.16      540.22     11.67 o
  -2   2   9      527.81      467.09     11.79 o
  -1   2   9     3695.80     3574.47     95.26 o
   0   2   9     1080.79      994.76     53.36 o
   1   2   9     1074.10     1019.05     66.34 o
   2   2   9      335.50      273.23     23.97 o
   3   2   9      454.78      453.25     35.11 o
   4   2   9      383.89      352.75     28.49 o
   5   2   9      277.05      262.06     17.43 o
   6   2   9     1168.56     1094.85     45.08 o
   7   2   9        6.30       10.27     10.01 o
   8   2   9      446.69      427.88     15.66 o
   9   2   9      216.34      223.68      9.86 o
  10   2   9      122.33      122.36     10.22 o
  11   2   9      102.29       96.08      8.44 o
  12   2   9      219.55      225.19     10.84 o
 -12   3   9       68.39       61.90     10.95 o
 -11   3   9       30.21       24.63     10.42 o
 -10   3   9      150.30      140.03     11.43 o
  -9   3   9      174.45      166.14      9.10 o
  -8   3   9        2.96        2.43      8.61 o
  -7   3   9       50.86       34.74      8.92 o
  -6   3   9      503.74      506.83     10.90 o
  -5   3   9       49.71       46.35      9.42 o
  -4   3   9      401.75      387.90     11.10 o
  -3   3   9     1458.72     1329.42     15.19 o
  -2   3   9     1233.50     1160.10     17.32 o
  -1   3   9       53.55       41.82     11.27 o
   0   3   9     1682.17     1637.02     90.38 o
   1   3   9     2199.63     2096.59     54.08 o
   2   3   9      260.03      255.35     15.50 o
   3   3   9      199.55      156.13     21.09 o
   4   3   9      527.52      468.99     18.49 o
   5   3   9       66.43       52.20     13.35 o
   6   3   9       29.05       17.74     11.24 o
   7   3   9       36.91       33.99      9.71 o
   8   3   9       19.06       19.96     12.36 o
   9   3   9       50.52       45.65      9.29 o
  10   3   9       81.03       83.97     11.86 o
  11   3   9      113.66       75.39     16.58 o
 -11   4   9       47.60       21.42     11.46 o
 -10   4   9       10.94        7.13     11.59 o
  -9   4   9       16.75        4.20      9.91 o
  -8   4   9       18.81       16.03     10.44 o
  -7   4   9       12.52        4.48      9.18 o
  -6   4   9       26.58       31.34     14.55 o
  -5   4   9       92.16       82.41      9.58 o
  -4   4   9       83.75      139.41     30.24 o
  -3   4   9       51.56       35.03     10.63 o
  -2   4   9       78.09       74.11     10.77 o
  -1   4   9      219.08      202.16     11.98 o
   0   4   9      109.05      101.92     13.82 o
   1   4   9       24.14       15.99     11.80 o
   2   4   9      291.11      263.37     14.24 o
   3   4   9        0.17       -8.57     18.23 o
   4   4   9       19.11       -6.87     14.07 o
   5   4   9       56.05       39.57     12.56 o
   6   4   9       38.60       26.80     12.36 o
   7   4   9        9.38        5.83     11.46 o
   8   4   9       38.15       39.97     10.69 o
   9   4   9       23.93       13.71     18.49 o
  10   4   9       14.27        6.44     17.23 o
  -9   5   9        8.77        9.37     11.58 o
  -8   5   9       96.13       96.97     12.39 o
  -7   5   9       76.02       85.63     10.51 o
  -6   5   9       20.46       19.82      9.30 o
  -5   5   9       62.33       63.78      9.55 o
  -4   5   9       28.94       30.88      9.71 o
  -3   5   9       20.14       20.26      9.25 o
  -2   5   9       38.82       35.41     10.21 o
  -1   5   9       23.68       13.93     10.41 o
   0   5   9      161.08      152.55     13.74 o
   1   5   9       32.66       27.84     12.17 o
   2   5   9      122.64      119.42     17.83 o
   3   5   9       87.75       77.38     12.49 o
   4   5   9        4.84        0.92     11.77 o
   5   5   9      121.54      104.91     12.53 o
   6   5   9       26.46       20.34     13.29 o
   7   5   9       22.08       31.78     14.05 o
   8   5   9       26.42       17.03     13.75 o
  -5   6   9        5.70       13.87     11.45 o
  -4   6   9        9.23        3.53     11.51 o
  -3   6   9       16.31       17.73     11.89 o
  -2   6   9       51.00       54.83     11.91 o
  -1   6   9        8.69       15.56     14.02 o
   0   6   9       30.64       31.10     15.04 o
   1   6   9       54.54       71.01     20.16 o
   2   6   9       17.08       22.13     14.06 o
   3   6   9       18.32       20.28     13.95 o
   4   6   9       72.54       75.40     13.99 o
  -5  -6  10       12.12        8.15     11.25 o
  -4  -6  10        7.92        4.99     11.58 o
  -3  -6  10       15.24       14.35     11.57 o
  -2  -6  10        2.55       -2.04     13.22 o
  -1  -6  10       13.49       11.83     14.29 o
   0  -6  10        0.98        1.37     15.16 o
   1  -6  10       94.02       77.63     14.82 o
   2  -6  10        9.63        6.23     14.39 o
   3  -6  10       13.02       17.67     14.10 o
   4  -6  10        3.77        8.25     13.69 o
  -8  -5  10       41.37       35.95     17.18 o
  -7  -5  10      187.08      182.12     15.26 o
  -6  -5  10       30.67       32.28      9.48 o
  -5  -5  10       12.64       16.22      9.85 o
  -4  -5  10        4.78       -2.09      9.35 o
  -3  -5  10       14.23       13.89     10.18 o
  -2  -5  10       35.94       25.59     10.60 o
  -1  -5  10       99.28       97.07     11.33 o
   0  -5  10      127.01      131.22     12.82 o
   1  -5  10       30.91       29.56     12.32 o
   2  -5  10      312.40      320.14     13.95 o
   3  -5  10      215.13      205.78     12.03 o
   4  -5  10       23.88       12.56     13.18 o
   5  -5  10       22.71       22.36     16.77 o
   6  -5  10       68.44       91.60     13.03 o
   7  -5  10       28.26       25.30     12.87 o
 -11  -4  10       75.60       56.16     16.38 o
 -10  -4  10       94.92       94.35     12.10 o
  -9  -4  10      404.88      412.30     10.00 o
  -8  -4  10      351.05      355.32      9.87 o
  -7  -4  10      323.80      318.00     10.08 o
  -6  -4  10      749.88      770.45     11.62 o
  -5  -4  10      231.69      232.02     10.74 o
  -4  -4  10      472.63      464.80     11.62 o
  -3  -4  10      255.27      257.41     10.68 o
  -2  -4  10      249.74      253.71     12.68 o
  -1  -4  10      400.09      391.00     21.16 o
   0  -4  10      676.76      691.75     16.33 o
   1  -4  10     1045.67     1040.90     17.14 o
   2  -4  10      623.93      623.25     15.46 o
   3  -4  10      255.03      249.66     13.70 o
   4  -4  10     1319.70     1275.21     37.55 o
   5  -4  10      371.02      371.90     13.95 o
   6  -4  10       59.41       59.36     18.70 o
   7  -4  10      193.24      164.76     11.69 o
   8  -4  10       74.07       74.10     14.03 o
   9  -4  10        9.73       -6.79     20.18 o
 -12  -3  10       73.21       58.78     11.77 o
 -11  -3  10       18.48       29.26     10.43 o
 -10  -3  10      218.97      212.25     10.61 o
  -9  -3  10        5.97        4.86      9.92 o
  -8  -3  10      226.28      229.54      9.38 o
  -7  -3  10      117.58      120.25      9.20 o
  -6  -3  10      437.16      428.36     10.96 o
  -5  -3  10      517.33      495.20     11.17 o
  -4  -3  10       58.12       48.54      9.71 o
  -3  -3  10      893.54      823.75     12.09 o
  -2  -3  10     1358.09     1292.66     18.75 o
  -1  -3  10       16.80       12.45     11.16 o
   0  -3  10      946.58      924.19     54.72 o
   1  -3  10      558.47      498.51     32.48 o
   2  -3  10      207.71      203.38     19.75 o
   3  -3  10      136.59      135.88     20.45 o
   4  -3  10       58.70       53.54     13.50 o
   5  -3  10      378.95      359.88     13.15 o
   6  -3  10        1.21        7.44     11.09 o
   7  -3  10      160.17      156.57     10.24 o
   8  -3  10      149.13      151.03     12.99 o
   9  -3  10       16.41        8.67      9.22 o
  10  -3  10       81.88       92.14     13.62 o
  11  -3  10       94.08       97.28     13.35 o
 -13  -2  10        5.13        7.48     10.40 o
 -12  -2  10       10.18       24.29     10.52 o
 -11  -2  10       11.75       17.81      9.64 o
 -10  -2  10       37.59       33.90      8.20 o
  -9  -2  10       40.05       38.51      8.32 o
  -8  -2  10        8.23        6.70      8.53 o
  -7  -2  10       39.43       42.11      8.38 o
  -6  -2  10       61.08       57.40      9.36 o
  -5  -2  10       35.61       28.92      8.97 o
  -4  -2  10       62.06       58.06      9.91 o
  -3  -2  10      163.88      152.50     10.42 o
  -2  -2  10      655.54      626.94     12.69 o
  -1  -2  10      188.98      162.06     27.07 o
   0  -2  10      113.88      101.53     12.16 o
   1  -2  10       58.85       50.59     12.18 o
   2  -2  10        8.06       -5.67     12.75 o
   3  -2  10       37.52       42.25     11.74 o
   4  -2  10       40.57       40.16     10.25 o
   5  -2  10      144.98      145.23     11.10 o
   6  -2  10      426.35      382.32     17.25 o
   7  -2  10       83.49       65.88     12.11 o
   8  -2  10        6.70       11.54     11.15 o
   9  -2  10       27.38       22.88     11.07 o
  10  -2  10        3.12        8.89      9.75 o
  11  -2  10       14.34       16.33      9.91 o
  12  -2  10        8.29       12.48     11.89 o
 -13  -1  10       29.52       20.49     10.80 o
 -12  -1  10       93.91       85.47      9.97 o
 -11  -1  10       16.91       10.70      9.86 o
 -10  -1  10      120.62      114.82      9.06 o
  -9  -1  10       78.46       79.62      9.15 o
  -8  -1  10       75.30       70.80      8.17 o
  -7  -1  10      270.15      247.58      9.17 o
  -6  -1  10      372.41      366.00     10.43 o
  -5  -1  10      702.43      685.61     11.18 o
  -4  -1  10       26.96       24.17      9.58 o
  -3  -1  10     3364.97     3299.85     51.44 o
  -2  -1  10     3850.37     3602.44    100.70 o
  -1  -1  10      751.84      684.76     22.08 o
   0  -1  10     1471.21     1409.94     48.67 o
   1  -1  10     1463.95     1307.52     65.95 o
   2  -1  10      601.73      549.54     30.09 o
   3  -1  10       11.51       13.91     11.62 o
   4  -1  10       22.31       15.29     10.61 o
   5  -1  10      315.93      298.21     12.15 o
   6  -1  10       83.24       65.81      9.80 o
   7  -1  10      413.91      396.03     12.65 o
   8  -1  10      187.22      180.17      9.01 o
   9  -1  10       21.27       16.31      8.39 o
  10  -1  10       57.62       50.79      9.30 o
  11  -1  10       79.06       72.50      7.90 o
  12  -1  10      131.77      129.61     12.23 o
 -14   0  10        9.13        3.13     15.86 o
 -13   0  10       75.72       46.01     14.41 o
 -12   0  10       32.60       30.41      8.45 o
 -11   0  10        7.25       -0.57     10.82 o
 -10   0  10      511.90      507.39     38.14 o
  -9   0  10     1807.38     1884.78     19.19 o
  -8   0  10      491.84      465.59     54.87 o
  -7   0  10      612.85      649.93     10.68 o
  -6   0  10      594.02      538.36     10.97 o
  -5   0  10     1040.26     1055.90     12.85 o
  -4   0  10       75.59       93.57      9.93 o
  -3   0  10      165.15      200.84     11.53 o
  -2   0  10      129.45      140.71     10.41 o
  -1   0  10       70.94       80.44     10.85 o
   0   0  10     1026.87     1062.41     43.72 o
   1   0  10     5821.05     5695.86    226.52 o
   2   0  10     1108.45     1067.14     59.05 o
   3   0  10      664.84      556.76     21.70 o
   4   0  10     9303.88     8784.52    324.14 o
   5   0  10     1606.84     1533.15     53.67 o
   6   0  10       75.46       88.46     10.39 o
   7   0  10      387.47      360.34     10.79 o
   8   0  10       62.73       72.97      9.18 o
   9   0  10      167.89      145.74      9.50 o
  10   0  10        1.74        4.94      8.47 o
  11   0  10       36.48       35.68      9.92 o
  12   0  10        0.87       -5.59     12.18 o
 -13   1  10       30.16       17.04     11.66 o
 -12   1  10       95.05       79.81      9.26 o
 -11   1  10       16.80       13.10      9.76 o
 -10   1  10      124.21      121.70      9.01 o
  -9   1  10       77.05       75.53      9.20 o
  -8   1  10       79.35       74.09      8.10 o
  -7   1  10      261.76      253.72      9.01 o
  -6   1  10      368.97      344.87      9.95 o
  -5   1  10      695.95      673.05     10.81 o
  -4   1  10       29.08       20.23      9.63 o
  -3   1  10     3402.76     3460.95     77.76 o
  -2   1  10     3826.13     3657.40     63.45 o
  -1   1  10      751.86      665.49     13.16 o
   0   1  10     1490.13     1422.98     36.55 o
   1   1  10     1459.51     1337.60     43.53 o
   2   1  10      587.81      530.57     18.65 o
   3   1  10       12.32        6.49     11.00 o
   4   1  10       20.57       20.69     12.47 o
   5   1  10      310.56      299.30     11.96 o
   6   1  10       84.55       68.28      9.56 o
   7   1  10      417.66      397.93     12.45 o
   8   1  10      187.32      177.67      9.47 o
   9   1  10       21.30       12.03     10.91 o
  10   1  10       58.54       63.24      8.73 o
  11   1  10       78.78       80.11     10.06 o
  12   1  10      130.83      130.19     12.14 o
 -13   2  10        4.99        2.16     11.30 o
 -12   2  10       10.13       10.90     11.36 o
 -11   2  10       12.01        5.05      9.72 o
 -10   2  10       37.85       27.58      9.23 o
  -9   2  10       39.62       30.48      8.79 o
  -8   2  10        7.71        5.47      8.50 o
  -7   2  10       39.32       34.13      8.72 o
  -6   2  10       62.87       59.74      9.17 o
  -5   2  10       35.32       33.94      9.32 o
  -4   2  10       61.36       56.21      9.82 o
  -3   2  10      164.41      154.03     10.33 o
  -2   2  10      657.14      616.50     12.56 o
  -1   2  10      188.13      180.26     11.64 o
   0   2  10      115.75      103.15     12.00 o
   1   2  10       58.07       60.95     11.15 o
   2   2  10        8.00        5.90     11.78 o
   3   2  10       38.09       39.26     11.71 o
   4   2  10       39.11       43.01     12.39 o
   5   2  10      143.43      142.45     10.39 o
   6   2  10      427.77      394.57     23.27 o
   7   2  10       83.77       68.98     10.25 o
   8   2  10        6.70        8.89      9.13 o
   9   2  10       27.49       30.89     10.95 o
  10   2  10        2.98        0.46     10.62 o
  11   2  10       14.16       16.97      9.58 o
  12   2  10        8.31       10.53     10.61 o
 -12   3  10       73.47       67.63     11.68 o
 -11   3  10       17.83       23.57     10.59 o
 -10   3  10      218.63      207.27     10.62 o
  -9   3  10        5.98        7.07      9.87 o
  -8   3  10      223.49      218.78      9.29 o
  -7   3  10      119.19      115.18      9.02 o
  -6   3  10      437.86      417.26     13.65 o
  -5   3  10      514.14      490.83     11.39 o
  -4   3  10       57.74       48.32      9.53 o
  -3   3  10      897.19      848.15     12.46 o
  -2   3  10     1351.68     1295.71     23.43 o
  -1   3  10       17.55       26.84     10.96 o
   0   3  10      935.45      878.75     62.57 o
   1   3  10      561.58      523.47     16.35 o
   2   3  10      211.75      208.91     14.08 o
   3   3  10      133.32      116.29     12.13 o
   4   3  10       59.87       49.79     19.02 o
   5   3  10      378.33      364.99     22.22 o
   6   3  10        1.59        4.78     10.10 o
   7   3  10      162.91      160.31     13.68 o
   8   3  10      151.85      154.21     13.07 o
   9   3  10       16.35       21.86     11.98 o
  10   3  10       81.87      117.44     15.97 o
  11   3  10       93.20      111.70     18.79 o
 -11   4  10       76.37       37.10     16.89 o
 -10   4  10       94.89       89.39     11.91 o
  -9   4  10      399.79      389.26     10.17 o
  -8   4  10      349.69      346.86     14.68 o
  -7   4  10      324.85      318.82     10.01 o
  -6   4  10      749.75      788.01     11.74 o
  -5   4  10      233.84      236.84     10.49 o
  -4   4  10      473.05      467.33     11.42 o
  -3   4  10      252.68      255.04     10.48 o
  -2   4  10      244.65      233.65     11.19 o
  -1   4  10      402.10      403.94     12.53 o
   0   4  10      682.49      696.83     23.14 o
   1   4  10     1038.79     1041.45     20.28 o
   2   4  10      621.16      610.49     15.26 o
   3   4  10      257.84      264.85     13.57 o
   4   4  10     1323.59     1304.33     52.39 o
   5   4  10      367.25      384.12     17.84 o
   6   4  10       61.27       61.72     12.25 o
   7   4  10      196.01      184.04     14.08 o
   8   4  10       73.23       61.68     14.03 o
   9   4  10        9.19       37.70     19.78 o
  -8   5  10       39.57       26.96     12.80 o
  -7   5  10      185.81      164.62     12.87 o
  -6   5  10       31.68       27.76      9.28 o
  -5   5  10       12.02       12.57      9.67 o
  -4   5  10        4.31        3.78      9.13 o
  -3   5  10       13.66        8.86      9.83 o
  -2   5  10       34.02       28.83     10.41 o
  -1   5  10       99.42      101.36     11.05 o
   0   5  10      123.74      124.90     12.77 o
   1   5  10       31.74       23.45     12.17 o
   2   5  10      310.12      307.39     13.58 o
   3   5  10      216.51      218.07     15.38 o
   4   5  10       23.52       20.76     11.89 o
   5   5  10       23.83       20.09     12.48 o
   6   5  10       67.73       74.33     14.34 o
   7   5  10       27.55       36.71     12.68 o
  -5   6  10       12.99       12.77     11.14 o
  -4   6  10        7.60        9.84     10.96 o
  -3   6  10       15.36       12.05     11.39 o
  -2   6  10        2.51        1.78     11.95 o
  -1   6  10       14.22       21.39     14.07 o
   0   6  10        1.23        2.84     14.91 o
   1   6  10       94.86       79.20     20.54 o
   2   6  10       10.02        5.20     14.05 o
   3   6  10       12.92       16.58     13.87 o
   4   6  10        4.15       11.63     13.53 o
  -4  -6  11       37.92       40.16     11.64 o
  -3  -6  11       25.77       23.36     12.76 o
  -2  -6  11       34.30       37.63     13.42 o
  -1  -6  11       52.84       44.87     14.50 o
   0  -6  11        0.88       -5.16     14.23 o
   1  -6  11      100.79       88.04     14.78 o
   2  -6  11       70.90       77.43     14.53 o
   3  -6  11      127.26      125.31     14.42 o
  -8  -5  11       11.94       29.56     14.02 o
  -7  -5  11        8.26       -2.89     15.35 o
  -6  -5  11       40.98       36.45     10.92 o
  -5  -5  11       39.32       38.54      9.58 o
  -4  -5  11       16.86       21.74      9.60 o
  -3  -5  11       78.22       77.91     10.09 o
  -2  -5  11       51.37       54.09     10.67 o
  -1  -5  11       40.75       40.39     11.25 o
   0  -5  11      118.21      110.89     12.79 o
   1  -5  11       24.38       26.10     12.30 o
   2  -5  11       85.12       73.99     16.41 o
   3  -5  11       55.74       39.99     12.37 o
   4  -5  11        6.55       -0.78     12.01 o
   5  -5  11       74.87       67.47     13.00 o
   6  -5  11        5.49       12.07     14.30 o
   7  -5  11       28.99       28.66     12.83 o
 -10  -4  11       13.70        5.57     12.85 o
  -9  -4  11       11.67        1.58     10.50 o
  -8  -4  11       18.37       21.69     11.00 o
  -7  -4  11       49.60       32.64      9.16 o
  -6  -4  11       34.37       27.64     10.11 o
  -5  -4  11       11.47        5.19      9.87 o
  -4  -4  11       98.27       92.49     10.02 o
  -3  -4  11       58.27       63.99      9.83 o
  -2  -4  11       82.57       78.92     11.94 o
  -1  -4  11       17.30       11.49     11.51 o
   0  -4  11      144.48      124.42     13.86 o
   1  -4  11      145.90      125.95     12.47 o
   2  -4  11      133.91      118.81     19.28 o
   3  -4  11        7.04       -2.78     11.49 o
   4  -4  11       78.86       63.16     15.73 o
   5  -4  11        6.93        4.72     12.36 o
   6  -4  11       11.94        5.66     12.11 o
   7  -4  11       78.50       65.22     12.26 o
   8  -4  11        2.80       13.77     15.15 o
   9  -4  11       17.75       12.39     20.20 o
 -12  -3  11       58.35       53.25     10.73 o
 -11  -3  11        6.88        7.62      9.46 o
 -10  -3  11       47.49       48.19     10.07 o
  -9  -3  11      192.45      169.61     10.63 o
  -8  -3  11       80.93       75.99      9.05 o
  -7  -3  11       59.48       62.62      9.09 o
  -6  -3  11      199.12      204.87      9.77 o
  -5  -3  11     1531.30     1538.82     13.92 o
  -4  -3  11     1173.02     1207.41     13.49 o
  -3  -3  11     1144.77     1097.26     13.45 o
  -2  -3  11     1150.15     1116.89     20.76 o
  -1  -3  11      366.14      365.14     11.50 o
   0  -3  11      268.22      275.83     18.30 o
   1  -3  11      203.40      171.26     14.18 o
   2  -3  11       86.39       94.20     13.31 o
   3  -3  11      125.37      126.41     13.64 o
   4  -3  11      248.99      246.95     28.37 o
   5  -3  11      213.12      203.50     12.46 o
   6  -3  11        8.44       13.69     10.48 o
   7  -3  11      141.65      128.92     11.01 o
   8  -3  11      263.85      260.61     14.65 o
   9  -3  11      276.94      274.28     15.36 o
  10  -3  11       52.95       54.75     14.21 o
  11  -3  11       10.22       25.15     13.06 o
 -13  -2  11       26.92       22.00     11.30 o
 -12  -2  11        6.10        6.88     11.50 o
 -11  -2  11       40.61       33.13      9.11 o
 -10  -2  11       60.84       50.97      9.32 o
  -9  -2  11      398.96      411.35      9.84 o
  -8  -2  11       20.44       18.77      8.95 o
  -7  -2  11      903.45      879.75     11.53 o
  -6  -2  11      584.14      580.87     10.71 o
  -5  -2  11      111.50      105.31      9.54 o
  -4  -2  11      678.22      681.69     11.41 o
  -3  -2  11     1322.54     1277.47     13.24 o
  -2  -2  11      169.46      151.64     10.99 o
  -1  -2  11      302.41      280.65     11.47 o
   0  -2  11       28.79       16.98     10.28 o
   1  -2  11      298.93      340.19     12.68 o
   2  -2  11       13.37       18.94     10.52 o
   3  -2  11      405.55      395.52     30.21 o
   4  -2  11      420.51      414.90     23.93 o
   5  -2  11      207.80      189.66     11.22 o
   6  -2  11      827.52      800.16     54.95 o
   7  -2  11      355.75      356.77     18.09 o
   8  -2  11      101.98      110.75     10.45 o
   9  -2  11      303.96      313.14     14.73 o
  10  -2  11      105.78      109.99     11.20 o
  11  -2  11       43.20       29.72     12.26 o
  12  -2  11        1.81       -3.48     10.52 o
 -13  -1  11       25.70       32.68      9.47 o
 -12  -1  11        7.15        3.21      9.62 o
 -11  -1  11        7.20        5.99      8.03 o
 -10  -1  11      123.86      133.16      8.09 o
  -9  -1  11       77.00       66.46      8.56 o
  -8  -1  11      281.53      273.62      9.87 o
  -7  -1  11      140.48      138.07      9.10 o
  -6  -1  11      517.64      520.33      9.93 o
  -5  -1  11      757.80      724.93     10.85 o
  -4  -1  11      188.93      182.38     10.36 o
  -3  -1  11     1122.38     1028.80     31.90 o
  -2  -1  11     1721.89     1658.61     27.00 o
  -1  -1  11      311.30      274.71     12.31 o
   0  -1  11      374.05      328.75     12.09 o
   1  -1  11      216.55      208.80     11.81 o
   2  -1  11      262.78      275.14     14.24 o
   3  -1  11      145.62      124.79     11.02 o
   4  -1  11      112.19      121.25     10.69 o
   5  -1  11      169.28      156.33     10.01 o
   6  -1  11      120.47      111.52     10.22 o
   7  -1  11      312.98      305.29     10.74 o
   8  -1  11       88.06       90.91      8.69 o
   9  -1  11      205.41      199.96      9.86 o
  10  -1  11       35.81       35.48     10.38 o
  11  -1  11       23.81       21.17      8.77 o
  12  -1  11      105.04      105.39     12.09 o
 -13   0  11        4.75       13.36     10.60 o
 -12   0  11        6.82       10.17      7.51 o
 -11   0  11       66.76       65.65     12.35 o
 -10   0  11        0.01       -7.71      7.86 o
  -9   0  11       59.32       48.96     11.09 o
  -8   0  11       49.04       35.39     13.15 o
  -7   0  11       99.37       99.91      8.66 o
  -6   0  11       14.41        3.70      9.36 o
  -5   0  11        2.89       -1.42      8.30 o
  -4   0  11       64.70       58.62      9.78 o
  -3   0  11        2.49        0.96     10.39 o
  -2   0  11      157.60      123.04     11.45 o
  -1   0  11        8.93        1.97     10.69 o
   0   0  11       81.23       84.72     11.44 o
   1   0  11       12.32        2.62     11.09 o
   2   0  11        5.01       -1.73     11.18 o
   3   0  11        4.87        6.50     10.57 o
   4   0  11        0.21       -2.74     12.23 o
   5   0  11       46.67       49.03      9.96 o
   6   0  11        4.62       15.16     10.55 o
   7   0  11       15.57       12.23      9.10 o
   8   0  11       25.80       26.18      8.93 o
   9   0  11        4.69       -3.04      8.98 o
  10   0  11        2.96        1.67      8.46 o
  11   0  11        0.21        2.47     12.88 o
  12   0  11        7.82        1.93     14.21 o
 -13   1  11       26.99       29.26      8.99 o
 -12   1  11        8.12        7.87      9.57 o
 -11   1  11        6.39       14.51      7.96 o
 -10   1  11      127.00      128.14      8.49 o
  -9   1  11       73.99       73.00      8.48 o
  -8   1  11      285.51      266.19      9.36 o
  -7   1  11      139.28      137.58      9.07 o
  -6   1  11      517.60      514.46      9.92 o
  -5   1  11      751.71      699.08     11.21 o
  -4   1  11      183.86      168.15     10.37 o
  -3   1  11     1127.48     1029.64     17.41 o
  -2   1  11     1743.53     1679.95     33.40 o
  -1   1  11      301.08      259.59     12.14 o
   0   1  11      386.71      336.60     12.64 o
   1   1  11      223.59      208.72     11.85 o
   2   1  11      266.42      283.85     11.39 o
   3   1  11      150.06      137.94     10.35 o
   4   1  11      110.28      119.21      9.95 o
   5   1  11      177.08      169.53     10.60 o
   6   1  11      121.72      117.44      9.86 o
   7   1  11      310.96      296.43     13.60 o
   8   1  11       88.19       90.50      9.14 o
   9   1  11      203.97      210.41     11.63 o
  10   1  11       37.16       39.72     10.85 o
  11   1  11       24.39       32.86     10.22 o
  12   1  11      105.56      105.51     12.09 o
 -13   2  11       26.56       17.11     11.13 o
 -12   2  11        6.44        9.47     10.71 o
 -11   2  11       41.73       45.74      9.75 o
 -10   2  11       58.76       50.09      9.27 o
  -9   2  11      403.60      417.87     12.52 o
  -8   2  11       18.85       25.07      8.84 o
  -7   2  11      904.29      878.10     14.62 o
  -6   2  11      593.57      599.02     15.17 o
  -5   2  11      113.10      104.44      9.49 o
  -4   2  11      689.70      700.55     11.36 o
  -3   2  11     1306.78     1241.02     16.45 o
  -2   2  11      173.47      155.92     10.56 o
  -1   2  11      311.11      302.86     11.82 o
   0   2  11       29.26       15.18     11.25 o
   1   2  11      298.76      335.68     15.93 o
   2   2  11       11.76       12.57     10.42 o
   3   2  11      404.67      390.60     26.26 o
   4   2  11      420.86      415.24     23.43 o
   5   2  11      209.56      208.90     10.40 o
   6   2  11      837.68      838.27     42.32 o
   7   2  11      373.49      387.68     19.59 o
   8   2  11      104.75      108.93      9.15 o
   9   2  11      303.44      320.26     17.46 o
  10   2  11      104.38      120.93     11.12 o
  11   2  11       44.15       41.92     12.71 o
 -12   3  11       59.19       46.44     10.71 o
 -11   3  11        6.41        3.27     10.81 o
 -10   3  11       46.52       50.28      9.32 o
  -9   3  11      192.96      182.91     10.43 o
  -8   3  11       82.28       78.05      8.96 o
  -7   3  11       59.76       60.33      9.03 o
  -6   3  11      200.23      208.22      9.92 o
  -5   3  11     1543.01     1534.54     20.22 o
  -4   3  11     1168.01     1174.13     13.06 o
  -3   3  11     1138.77     1053.19     19.51 o
  -2   3  11     1158.16     1080.15     13.85 o
  -1   3  11      366.90      359.23     11.29 o
   0   3  11      265.66      279.32     11.85 o
   1   3  11      199.49      175.78     21.33 o
   2   3  11       88.58       80.28     13.12 o
   3   3  11      124.59      123.60     13.46 o
   4   3  11      252.07      242.90     19.75 o
   5   3  11      219.77      202.52     16.36 o
   6   3  11        8.32        2.89     11.32 o
   7   3  11      144.86      138.25     14.04 o
   8   3  11      267.64      276.83     17.84 o
   9   3  11      274.18      278.38     15.62 o
  10   3  11       53.27       58.75     16.48 o
  11   3  11       10.72       14.52     11.82 o
 -10   4  11       13.37        5.82     14.00 o
  -9   4  11       11.64       -1.58     10.78 o
  -8   4  11       17.97       10.19     10.99 o
  -7   4  11       47.89       38.08      8.97 o
  -6   4  11       35.52       31.98      9.17 o
  -5   4  11       11.77        6.08      9.73 o
  -4   4  11      100.06       90.18      9.80 o
  -3   4  11       58.16       55.16      9.92 o
  -2   4  11       81.82       63.29     10.59 o
  -1   4  11       17.28       20.33     10.22 o
   0   4  11      144.33      131.37     14.68 o
   1   4  11      142.94      104.50     13.68 o
   2   4  11      133.72      126.60     13.34 o
   3   4  11        7.77       10.93     11.16 o
   4   4  11       77.78       56.79     18.02 o
   5   4  11        6.52        2.64     10.94 o
   6   4  11       12.65       14.69     10.74 o
   7   4  11       78.45       64.52     13.06 o
   8   4  11        2.76        1.35     17.85 o
   9   4  11       17.95       15.84     19.99 o
  -8   5  11       11.81        8.39     11.98 o
  -7   5  11        8.61        5.34     12.59 o
  -6   5  11       41.88       38.43      8.53 o
  -5   5  11       39.86       43.65      9.35 o
  -4   5  11       17.26       12.73      9.11 o
  -3   5  11       76.86       73.12      9.92 o
  -2   5  11       50.67       45.29     10.25 o
  -1   5  11       39.70       31.12     11.12 o
   0   5  11      120.23      120.04     12.64 o
   1   5  11       23.76       17.37     10.82 o
   2   5  11       88.34       63.91     12.50 o
   3   5  11       54.13       39.60     17.12 o
   4   5  11        6.62        1.06     10.61 o
   5   5  11       76.03       63.42     13.35 o
   6   5  11        5.77        6.59     12.56 o
   7   5  11       28.73       24.64     16.29 o
  -4   6  11       37.84       35.68     11.95 o
  -3   6  11       24.25       21.99     12.06 o
  -2   6  11       34.04       36.46     12.37 o
  -1   6  11       49.21       62.12     14.09 o
   0   6  11        1.08        8.47     13.88 o
   1   6  11      101.95       95.44     20.47 o
   2   6  11       69.27       68.04     14.25 o
   3   6  11      126.80      120.00     14.33 o
  -4  -6  12       10.74        5.77     13.08 o
  -3  -6  12        4.29       12.81     14.08 o
  -2  -6  12        6.85        3.69     13.05 o
  -1  -6  12       20.89       24.16     14.20 o
   0  -6  12       16.83       12.87     14.28 o
   1  -6  12        0.85       -8.47     14.17 o
   2  -6  12        2.95        9.99     13.88 o
  -8  -5  12       16.03       18.17     11.38 o
  -7  -5  12       18.42       16.37     12.26 o
  -6  -5  12       35.57       31.68     11.41 o
  -5  -5  12       46.87       36.29     10.66 o
  -4  -5  12       54.41       58.04      9.48 o
  -3  -5  12       84.24       92.93     10.03 o
  -2  -5  12       52.21       42.74     10.34 o
  -1  -5  12       20.57       25.96     13.10 o
   0  -5  12      202.09      200.71     20.82 o
   1  -5  12      187.77      176.33     12.99 o
   2  -5  12      111.31       91.62     12.63 o
   3  -5  12       22.39        9.57     12.17 o
   4  -5  12      184.20      177.10     11.67 o
   5  -5  12      100.00      100.94     14.67 o
   6  -5  12       59.60       86.46     14.53 o
   7  -5  12       40.96       44.81     11.60 o
 -10  -4  12       17.83       14.63     12.10 o
  -9  -4  12      203.94      218.32     13.00 o
  -8  -4  12       56.85       44.61     10.11 o
  -7  -4  12       51.82       50.38      9.42 o
  -6  -4  12       37.90       36.90      8.84 o
  -5  -4  12      540.82      535.27     10.90 o
  -4  -4  12      264.03      275.08     10.64 o
  -3  -4  12      130.58      137.64     10.41 o
  -2  -4  12     1172.62     1213.08     35.62 o
  -1  -4  12     1208.82     1237.59     60.42 o
   0  -4  12        9.50        6.64     12.83 o
   1  -4  12      810.65      813.92     18.96 o
   2  -4  12     1116.29     1139.73     71.66 o
   3  -4  12      142.89      139.80     13.09 o
   4  -4  12      119.08       91.86     12.78 o
   5  -4  12       65.63       57.55     11.04 o
   6  -4  12       21.96        6.81     12.10 o
   7  -4  12        0.79       -7.04     11.91 o
   8  -4  12      165.63      161.12     13.56 o
   9  -4  12      141.22      125.33     14.68 o
 -12  -3  12       11.81       11.43      8.81 o
 -11  -3  12       77.55       79.55     11.94 o
 -10  -3  12       99.30       81.91     10.19 o
  -9  -3  12       19.41       20.75      7.40 o
  -8  -3  12      485.53      486.53     10.28 o
  -7  -3  12      411.53      419.69     10.41 o
  -6  -3  12       83.35       79.03      9.13 o
  -5  -3  12      301.53      293.62     10.70 o
  -4  -3  12      368.90      377.58     10.57 o
  -3  -3  12      126.24      127.93      9.96 o
  -2  -3  12      334.10      326.83     10.96 o
  -1  -3  12       61.49       62.38     10.95 o
   0  -3  12      135.22      140.51     11.98 o
   1  -3  12       52.05       55.92     12.00 o
   2  -3  12      146.25      148.81     19.15 o
   3  -3  12      305.26      290.78     19.10 o
   4  -3  12       13.88        6.99     12.88 o
   5  -3  12      667.72      643.82     38.03 o
   6  -3  12       60.91       63.03     10.51 o
   7  -3  12       45.93       34.69     10.68 o
   8  -3  12       84.76       81.39     11.66 o
   9  -3  12       63.68       61.94     12.21 o
  10  -3  12      107.67       95.58     14.41 o
 -12  -2  12        8.70       13.55     10.69 o
 -11  -2  12        1.67        2.60      7.93 o
 -10  -2  12       41.92       32.57      9.28 o
  -9  -2  12        6.18        4.35      8.31 o
  -8  -2  12       72.56       82.25      8.10 o
  -7  -2  12        1.49       -2.57      9.23 o
  -6  -2  12        2.77        2.43      8.74 o
  -5  -2  12        8.70       10.84      9.26 o
  -4  -2  12       71.57       71.60      9.53 o
  -3  -2  12       50.87       41.73     10.02 o
  -2  -2  12       53.58       49.98      9.88 o
  -1  -2  12      179.27      156.88     10.41 o
   0  -2  12       41.61       38.87     10.15 o
   1  -2  12       21.11       25.57     11.28 o
   2  -2  12        5.72        7.90      9.46 o
   3  -2  12      195.06      196.61     11.25 o
   4  -2  12       94.41       79.85     11.16 o
   5  -2  12       52.60       49.87     10.53 o
   6  -2  12       69.13       71.60     12.63 o
   7  -2  12       70.36       76.81     12.16 o
   8  -2  12       34.77       28.02     11.45 o
   9  -2  12       39.06       44.44     11.00 o
  10  -2  12        2.66       -0.60      8.42 o
  11  -2  12        6.55        5.08     12.63 o
 -13  -1  12       34.31       59.07      8.95 o
 -12  -1  12       61.16       63.33     10.03 o
 -11  -1  12       25.82       27.72     10.64 o
 -10  -1  12      221.00      216.33     10.78 o
  -9  -1  12       29.86       32.02      7.95 o
  -8  -1  12      512.28      502.79     10.05 o
  -7  -1  12      441.12      441.74      9.57 o
  -6  -1  12      202.32      196.86      9.49 o
  -5  -1  12     1223.65     1245.57     13.64 o
  -4  -1  12      216.30      197.78     10.25 o
  -3  -1  12       58.91       41.50      9.62 o
  -2  -1  12     2011.72     1867.59     35.16 o
  -1  -1  12     1477.10     1437.55     33.57 o
   0  -1  12      164.24      189.50     11.43 o
   1  -1  12      185.99      177.47     10.40 o
   2  -1  12      131.50      120.62     10.38 o
   3  -1  12      297.15      282.91     11.30 o
   4  -1  12       32.70       27.83     10.20 o
   5  -1  12      720.84      682.98     29.10 o
   6  -1  12      660.02      602.18     19.97 o
   7  -1  12      329.03      314.64     14.63 o
   8  -1  12      114.30      107.34      9.26 o
   9  -1  12      230.73      226.82      8.98 o
  10  -1  12      140.50      134.92      9.07 o
  11  -1  12        9.64       16.21     10.37 o
  12  -1  12       77.90       52.96     12.36 o
 -13   0  12       53.43       46.09     12.70 o
 -12   0  12       27.71       22.58      8.41 o
 -11   0  12      806.36      819.46     65.40 o
 -10   0  12        4.10      -10.26     12.27 o
  -9   0  12       82.24       71.86      8.10 o
  -8   0  12        2.94       -3.87     10.48 o
  -7   0  12      164.42      132.35      9.50 o
  -6   0  12        0.16       -4.11      8.25 o
  -5   0  12      265.08      236.16      9.77 o
  -4   0  12     3142.04     2868.16     20.20 o
  -3   0  12       25.41       23.19      9.82 o
  -2   0  12     9814.14     9925.49    151.74 o
  -1   0  12     4894.12     4553.40    141.77 o
   0   0  12       32.55       33.04     10.51 o
   1   0  12      657.73      551.83     15.26 o
   2   0  12     1676.34     1471.26     66.65 o
   3   0  12       96.27       76.29     10.05 o
   4   0  12       26.62       26.49      9.07 o
   5   0  12        0.07       -2.42      9.73 o
   6   0  12       18.69       14.76      9.51 o
   7   0  12       19.80       14.87      9.06 o
   8   0  12      898.22      845.14     35.48 o
   9   0  12      222.03      229.41     12.34 o
  10   0  12        6.66        7.24      9.81 o
  11   0  12      823.78      834.47     39.11 o
  12   0  12      194.22      195.65     12.38 o
 -13   1  12       34.70       39.15      8.60 o
 -12   1  12       58.69       53.12     12.65 o
 -11   1  12       26.19       27.30      9.77 o
 -10   1  12      221.19      218.70     10.03 o
  -9   1  12       29.83       33.15      8.86 o
  -8   1  12      506.75      511.74     10.49 o
  -7   1  12      444.23      428.07     13.63 o
  -6   1  12      203.76      206.15      9.44 o
  -5   1  12     1214.76     1221.79     15.85 o
  -4   1  12      214.82      187.39     10.28 o
  -3   1  12       59.01       34.60      9.88 o
  -2   1  12     2017.79     1877.52     34.15 o
  -1   1  12     1472.22     1399.88     45.70 o
   0   1  12      159.31      170.05     10.74 o
   1   1  12      173.87      178.33     11.31 o
   2   1  12      139.08      120.32     10.96 o
   3   1  12      299.30      291.13     13.60 o
   4   1  12       30.19       34.47     10.15 o
   5   1  12      714.94      677.02     29.12 o
   6   1  12      669.11      644.24     35.22 o
   7   1  12      328.07      330.99     16.70 o
   8   1  12      112.98      108.90     10.22 o
   9   1  12      228.43      221.38     13.12 o
  10   1  12      141.41      143.86     10.46 o
  11   1  12        9.98       10.72     11.38 o
  12   1  12       77.24       76.35      9.61 o
 -13   2  12        9.49      -13.41     15.48 o
 -12   2  12        8.54        6.37     11.59 o
 -11   2  12        1.89       11.08      7.79 o
 -10   2  12       41.92       43.66      9.19 o
  -9   2  12        6.56        0.23     10.03 o
  -8   2  12       72.55       72.01      8.44 o
  -7   2  12        1.25        0.10      9.19 o
  -6   2  12        2.92       -3.68      8.29 o
  -5   2  12        9.27       12.99      9.18 o
  -4   2  12       71.75       68.86      9.74 o
  -3   2  12       50.96       45.56     10.20 o
  -2   2  12       51.93       45.44      9.73 o
  -1   2  12      182.97      161.62     10.06 o
   0   2  12       41.60       34.55     10.10 o
   1   2  12       20.37       24.81     11.09 o
   2   2  12        5.21        7.61     10.22 o
   3   2  12      196.91      203.16     11.63 o
   4   2  12       93.76       91.71     10.86 o
   5   2  12       52.86       47.77     11.55 o
   6   2  12       69.87       70.52     10.56 o
   7   2  12       69.77       62.89     11.73 o
   8   2  12       35.68       29.10     13.17 o
   9   2  12       38.53       39.94      8.81 o
  10   2  12        2.65       -3.77     10.50 o
  11   2  12        6.27       23.97     12.53 o
 -12   3  12       11.67        6.80      8.63 o
 -11   3  12       77.11       97.35     11.79 o
 -10   3  12       98.91       90.18     10.05 o
  -9   3  12       18.10       12.61      8.61 o
  -8   3  12      480.00      478.35     12.70 o
  -7   3  12      415.24      426.74     10.08 o
  -6   3  12       81.46       69.88      9.09 o
  -5   3  12      301.64      308.89     10.48 o
  -4   3  12      371.20      388.54     10.46 o
  -3   3  12      122.04      120.22      9.82 o
  -2   3  12      332.20      306.50     10.60 o
  -1   3  12       61.45       66.85     10.58 o
   0   3  12      134.97      132.29     11.69 o
   1   3  12       51.31       55.89     11.86 o
   2   3  12      153.56      155.25     12.26 o
   3   3  12      298.54      279.89     12.80 o
   4   3  12       15.54       13.58     12.78 o
   5   3  12      660.00      663.91     14.97 o
   6   3  12       64.07       70.98     10.41 o
   7   3  12       48.11       47.91     10.74 o
   8   3  12       84.89      103.20     11.37 o
   9   3  12       65.06       58.29     12.30 o
  10   3  12      108.01      103.71     16.43 o
 -10   4  12       17.99       18.27     11.98 o
  -9   4  12      201.77      204.28     12.40 o
  -8   4  12       56.75       45.87      9.97 o
  -7   4  12       50.02       45.31      9.30 o
  -6   4  12       36.79       31.48      8.96 o
  -5   4  12      550.82      548.75     10.78 o
  -4   4  12      264.04      272.29     10.21 o
  -3   4  12      132.28      140.49     10.11 o
  -2   4  12     1170.86     1206.71     18.21 o
  -1   4  12     1204.55     1196.15     49.71 o
   0   4  12        8.93       16.76     11.28 o
   1   4  12      817.62      790.60     29.64 o
   2   4  12     1110.04     1098.55     16.53 o
   3   4  12      137.44      136.94     12.89 o
   4   4  12      121.22       91.57     17.92 o
   5   4  12       66.12       62.22     11.16 o
   6   4  12       20.30       10.59     12.74 o
   7   4  12        1.05        5.29     11.60 o
   8   4  12      167.56      171.18     21.27 o
   9   4  12      142.84      153.56     20.73 o
  -8   5  12       15.29       18.14     11.71 o
  -7   5  12       19.23       19.05     10.32 o
  -6   5  12       36.32       29.68     10.91 o
  -5   5  12       46.78       30.72      9.21 o
  -4   5  12       56.24       60.09      9.56 o
  -3   5  12       84.08       90.87      9.77 o
  -2   5  12       51.98       41.49     10.25 o
  -1   5  12       22.02       29.25     11.90 o
   0   5  12      201.91      200.60     12.99 o
   1   5  12      183.78      164.24     12.75 o
   2   5  12      112.09       98.79     12.44 o
   3   5  12       22.51       21.20     16.95 o
   4   5  12      181.08      169.01     11.40 o
   5   5  12       97.75       97.96     12.95 o
   6   5  12       59.09       58.28     22.60 o
   7   5  12       41.51       33.04     12.34 o
  -4   6  12       10.79       14.66     13.49 o
  -3   6  12        4.33        1.02     11.99 o
  -2   6  12        6.75        8.99     13.40 o
  -1   6  12       20.88       17.51     14.13 o
   0   6  12       16.88       12.47     14.00 o
   1   6  12        0.93        3.67     13.94 o
   2   6  12        3.08       -8.29     19.30 o
  -3  -6  13       42.58       21.02     16.49 o
  -2  -6  13       34.08       36.78     13.97 o
  -1  -6  13       18.29       13.40     15.05 o
   0  -6  13       87.02       75.93     14.50 o
   1  -6  13      191.66      166.83     14.98 o
  -8  -5  13       49.54       34.32     13.79 o
  -7  -5  13        2.05        0.43     12.02 o
  -6  -5  13      136.17      138.30     12.83 o
  -5  -5  13       71.89       64.52     10.86 o
  -4  -5  13        0.80       -2.62      9.48 o
  -3  -5  13      141.62      139.57     10.21 o
  -2  -5  13       56.34       53.42     10.43 o
  -1  -5  13       66.31       58.88     12.41 o
   0  -5  13       48.91       48.10     10.99 o
   1  -5  13       28.22       34.95     12.20 o
   2  -5  13      100.92       92.77     11.46 o
   3  -5  13       10.24       11.19      9.82 o
   4  -5  13       56.83       67.71     13.78 o
   5  -5  13      107.32      112.92     14.84 o
   6  -5  13       51.93       46.56     15.97 o
 -10  -4  13       19.26        2.29     11.46 o
  -9  -4  13       41.33       45.64     11.87 o
  -8  -4  13        9.38        1.13      9.77 o
  -7  -4  13       45.06       41.77      9.03 o
  -6  -4  13       65.09       69.35      8.90 o
  -5  -4  13       38.82       35.75      9.32 o
  -4  -4  13       20.68        6.04      9.50 o
  -3  -4  13       39.75       41.97     10.03 o
  -2  -4  13      191.54      181.75     11.00 o
  -1  -4  13       25.45       22.68     12.15 o
   0  -4  13      113.48       94.17     13.04 o
   1  -4  13      211.85      196.68     13.63 o
   2  -4  13       39.03       28.42     12.69 o
   3  -4  13       45.17       45.36     12.45 o
   4  -4  13       65.09       54.65     12.38 o
   5  -4  13       34.82       38.87     12.30 o
   6  -4  13       19.48       31.64     12.19 o
   7  -4  13        1.52       -4.60     12.75 o
   8  -4  13       11.48       22.98     12.70 o
   9  -4  13        0.92       -5.85     11.38 o
 -11  -3  13      119.05      124.85     12.48 o
 -10  -3  13      187.93      180.09     10.48 o
  -9  -3  13        0.69       -2.59      8.49 o
  -8  -3  13      537.53      539.13     14.63 o
  -7  -3  13      496.91      517.49     10.37 o
  -6  -3  13       21.77       23.06      8.89 o
  -5  -3  13       17.08       10.58      9.37 o
  -4  -3  13      200.55      201.25     10.46 o
  -3  -3  13      241.69      244.87     10.15 o
  -2  -3  13      233.64      240.12     10.93 o
  -1  -3  13        3.14        4.19     10.70 o
   0  -3  13       57.92       50.04     10.51 o
   1  -3  13      154.02      166.51     13.64 o
   2  -3  13      611.66      582.52     13.94 o
   3  -3  13      481.18      496.30     13.48 o
   4  -3  13       37.57       36.85     12.71 o
   5  -3  13       91.41       78.67     11.81 o
   6  -3  13      369.70      364.53     41.37 o
   7  -3  13       17.86       13.12     10.65 o
   8  -3  13       49.01       49.51     10.25 o
   9  -3  13        4.21        8.57     14.34 o
  10  -3  13        1.57        7.64     14.00 o
 -12  -2  13      211.75      208.89     12.32 o
 -11  -2  13       63.91       65.89      9.17 o
 -10  -2  13       86.78       98.25     10.09 o
  -9  -2  13      557.52      589.24      9.17 o
  -8  -2  13      490.21      518.45     10.25 o
  -7  -2  13      397.17      361.66      9.98 o
  -6  -2  13      660.34      670.51     10.95 o
  -5  -2  13      644.18      657.59     10.59 o
  -4  -2  13       55.31       49.43      9.18 o
  -3  -2  13      176.78      171.71     10.17 o
  -2  -2  13      653.34      621.82     11.37 o
  -1  -2  13       57.62       45.80      9.30 o
   0  -2  13      526.47      522.10     19.69 o
   1  -2  13      562.02      541.48     19.74 o
   2  -2  13       90.86       89.96     10.27 o
   3  -2  13      233.34      236.71     11.40 o
   4  -2  13      502.41      495.68     30.11 o
   5  -2  13      433.40      402.03     23.33 o
   6  -2  13      430.69      392.73     20.06 o
   7  -2  13       13.04        7.01     11.81 o
   8  -2  13       99.89       89.09     11.28 o
   9  -2  13       30.81       29.33     10.77 o
  10  -2  13      116.32      114.02     13.18 o
  11  -2  13      210.92      200.70     23.40 o
 -13  -1  13       15.14        4.74     10.63 o
 -12  -1  13       28.37       25.35      9.82 o
 -11  -1  13       38.98       33.03      9.08 o
 -10  -1  13       88.52       82.26     10.27 o
  -9  -1  13       93.41       71.54     10.27 o
  -8  -1  13      484.60      500.52      9.87 o
  -7  -1  13      697.37      698.28     10.23 o
  -6  -1  13      338.45      317.53     10.08 o
  -5  -1  13      911.25      898.81     16.59 o
  -4  -1  13      277.30      271.64     10.26 o
  -3  -1  13     1414.61     1358.39     32.90 o
  -2  -1  13      144.22      125.49     10.48 o
  -1  -1  13      290.02      260.60     10.35 o
   0  -1  13      103.45      112.08     10.88 o
   1  -1  13      492.39      519.18     15.58 o
   2  -1  13      796.67      762.19     25.70 o
   3  -1  13      557.79      551.08     19.39 o
   4  -1  13      867.04      865.44     28.00 o
   5  -1  13      674.54      657.81     25.67 o
   6  -1  13      705.83      681.40     22.42 o
   7  -1  13      445.31      425.76     20.54 o
   8  -1  13      117.94      114.80      8.84 o
   9  -1  13       35.75       34.85     10.92 o
  10  -1  13      211.78      215.15     10.50 o
  11  -1  13       22.70       14.85     14.26 o
 -13   0  13       19.46       14.34     13.99 o
 -12   0  13       20.82       21.13      8.67 o
 -11   0  13        2.61       -2.63     12.20 o
 -10   0  13       12.24       14.12     10.89 o
  -9   0  13       16.63       14.30     11.11 o
  -8   0  13        3.17       -0.25     12.71 o
  -7   0  13       71.77       75.51      7.98 o
  -6   0  13       90.99       90.81      8.63 o
  -5   0  13        0.74       -0.06      8.99 o
  -4   0  13       41.01       27.90     10.20 o
  -3   0  13      511.73      515.71     10.64 o
  -2   0  13      165.03      136.18     10.65 o
  -1   0  13        2.02        0.61     10.55 o
   0   0  13       36.87       39.92     10.19 o
   1   0  13        4.10       -2.76     10.02 o
   2   0  13        4.78       -1.69      9.77 o
   3   0  13       82.48       75.24      9.86 o
   4   0  13       17.34       17.19      9.71 o
   5   0  13        0.65       -5.74      9.47 o
   6   0  13       44.94       44.33      9.74 o
   7   0  13       88.94      102.51      9.71 o
   8   0  13        0.63        2.32      8.86 o
   9   0  13        0.23       -6.74      8.65 o
  10   0  13        5.72        2.09      9.84 o
  11   0  13        1.70       -9.48     10.29 o
  12   0  13        0.72       -0.29     13.77 o
 -13   1  13       15.73       20.59     11.32 o
 -12   1  13       28.35       12.47     13.89 o
 -11   1  13       39.30       37.74      9.81 o
 -10   1  13       88.13       78.34     10.24 o
  -9   1  13       92.35       84.89     10.28 o
  -8   1  13      477.43      490.40     10.30 o
  -7   1  13      698.86      702.28     10.58 o
  -6   1  13      330.88      303.78     10.02 o
  -5   1  13      913.92      885.80     11.73 o
  -4   1  13      273.15      264.19     10.25 o
  -3   1  13     1419.12     1377.76     18.48 o
  -2   1  13      141.31      123.55     10.07 o
  -1   1  13      296.02      257.72     10.57 o
   0   1  13      105.71      103.70      9.97 o
   1   1  13      481.64      509.86     18.41 o
   2   1  13      787.20      735.03     14.20 o
   3   1  13      558.94      562.22     25.59 o
   4   1  13      857.78      847.89     27.30 o
   5   1  13      670.99      645.22     38.15 o
   6   1  13      710.55      706.49     39.04 o
   7   1  13      442.61      438.36     22.40 o
   8   1  13      115.49      126.51     11.35 o
   9   1  13       34.77       40.92     10.92 o
  10   1  13      211.05      222.71     10.83 o
  11   1  13       22.48       25.93     14.17 o
 -12   2  13      210.07      202.30     12.32 o
 -11   2  13       63.70       58.15      9.14 o
 -10   2  13       88.55       94.58     10.11 o
  -9   2  13      553.00      585.00     18.73 o
  -8   2  13      490.29      498.17     10.09 o
  -7   2  13      384.34      357.68      9.90 o
  -6   2  13      653.00      671.27     16.64 o
  -5   2  13      647.42      651.14     12.44 o
  -4   2  13       53.13       51.11      8.79 o
  -3   2  13      178.64      184.76      9.85 o
  -2   2  13      643.81      614.62     12.07 o
  -1   2  13       55.67       52.72      9.08 o
   0   2  13      518.75      494.85     22.99 o
   1   2  13      561.89      540.18     21.40 o
   2   2  13       91.84      101.98     11.06 o
   3   2  13      223.36      209.90     11.41 o
   4   2  13      491.32      496.22     24.59 o
   5   2  13      442.42      401.00     20.84 o
   6   2  13      422.03      377.41     23.21 o
   7   2  13       11.08       20.53     11.30 o
   8   2  13      100.64      114.41     20.92 o
   9   2  13       30.38       27.88     10.71 o
  10   2  13      113.84      125.26     12.71 o
  11   2  13      207.36      203.50     16.30 o
 -11   3  13      118.26      121.54     12.06 o
 -10   3  13      186.77      189.91      9.78 o
  -9   3  13        0.71       -5.15      8.41 o
  -8   3  13      534.19      534.35     11.07 o
  -7   3  13      496.23      502.77     10.26 o
  -6   3  13       23.23       28.89      8.83 o
  -5   3  13       15.71       16.79      9.57 o
  -4   3  13      205.36      206.22     10.04 o
  -3   3  13      250.91      242.73     10.08 o
  -2   3  13      236.67      222.98     11.01 o
  -1   3  13        2.65        3.53     10.60 o
   0   3  13       55.79       50.35     11.33 o
   1   3  13      152.10      152.45     13.66 o
   2   3  13      606.39      608.61     15.18 o
   3   3  13      477.10      472.95     15.41 o
   4   3  13       39.25       45.88     12.71 o
   5   3  13       88.98       67.05     14.91 o
   6   3  13      373.80      380.61     38.97 o
   7   3  13       19.88        8.07     10.58 o
   8   3  13       50.44       60.56     11.22 o
   9   3  13        4.16        2.50     13.86 o
  10   3  13        1.77       -5.53     15.88 o
 -10   4  13       18.86       12.66     11.40 o
  -9   4  13       41.64       43.94     10.17 o
  -8   4  13        9.56        4.96      9.72 o
  -7   4  13       44.89       48.72      8.65 o
  -6   4  13       64.51       59.63      9.04 o
  -5   4  13       38.00       29.35      9.13 o
  -4   4  13       21.24       19.94      9.33 o
  -3   4  13       40.93       37.23      9.88 o
  -2   4  13      190.94      174.50     11.10 o
  -1   4  13       25.55       30.58     11.18 o
   0   4  13      111.52       86.74     12.98 o
   1   4  13      212.83      202.83     13.48 o
   2   4  13       38.21       21.89     12.58 o
   3   4  13       44.54       30.89     12.38 o
   4   4  13       63.67       63.72     17.28 o
   5   4  13       36.18       34.12     10.86 o
   6   4  13       19.35       25.90     12.05 o
   7   4  13        1.43       -3.12     12.65 o
   8   4  13       11.50       16.92     14.18 o
   9   4  13        0.79       -4.09     12.25 o
  -8   5  13       49.43       28.89     13.59 o
  -7   5  13        2.05        2.45     10.86 o
  -6   5  13      139.05      142.75     11.21 o
  -5   5  13       72.23       62.04      9.55 o
  -4   5  13        0.97       -0.58      9.00 o
  -3   5  13      143.56      138.53     10.12 o
  -2   5  13       55.70       49.89     10.28 o
  -1   5  13       67.35       59.65     11.98 o
   0   5  13       51.02       41.24     12.09 o
   1   5  13       27.62       22.04     12.10 o
   2   5  13      102.62      109.83     11.17 o
   3   5  13       10.84       -1.78     13.89 o
   4   5  13       56.62       50.05     14.19 o
   5   5  13      107.94      100.74     14.66 o
   6   5  13       51.85       46.40     14.31 o
  -3   6  13       41.55       40.08     19.78 o
  -2   6  13       34.85       16.65     13.79 o
  -1   6  13       18.55       17.82     13.76 o
   0   6  13       85.88       94.10     14.21 o
   1   6  13      194.55      171.98     14.72 o
  -7  -5  14        2.35        2.66     11.97 o
  -6  -5  14       68.14       63.63     11.12 o
  -5  -5  14      211.88      239.70     14.31 o
  -4  -5  14       30.26       33.76     12.02 o
  -3  -5  14       50.24       47.81     10.04 o
  -2  -5  14       31.00       36.91     10.53 o
  -1  -5  14      124.58      118.35     11.47 o
   0  -5  14       76.14       92.79     11.24 o
   1  -5  14       31.51       24.79     12.27 o
   2  -5  14       66.03       70.37     12.39 o
   3  -5  14      168.89      151.30     13.42 o
   4  -5  14      106.46       92.90     14.92 o
   5  -5  14       68.42       71.77     14.60 o
   6  -5  14       49.30       52.45     14.17 o
 -10  -4  14       23.39       16.98     11.27 o
  -9  -4  14       64.89       71.14     10.61 o
  -8  -4  14      138.10      134.88     10.59 o
  -7  -4  14      448.39      466.27     10.51 o
  -6  -4  14      129.67      135.96      9.48 o
  -5  -4  14      494.53      497.56     16.54 o
  -4  -4  14      647.82      678.67     12.87 o
  -3  -4  14      476.48      467.32     11.50 o
  -2  -4  14      185.64      179.28     10.71 o
  -1  -4  14      338.68      351.29     13.47 o
   0  -4  14      129.51      128.92     13.03 o
   1  -4  14       56.30       32.98     12.56 o
   2  -4  14      115.29      105.15     11.62 o
   3  -4  14      140.10      140.58     11.53 o
   4  -4  14       59.76       46.44     11.11 o
   5  -4  14      237.76      236.35     28.44 o
   6  -4  14      213.22      211.13     15.63 o
   7  -4  14      171.46      192.81     12.54 o
   8  -4  14      107.57      119.80     14.67 o
 -11  -3  14       91.58       81.99     11.91 o
 -10  -3  14      216.23      205.44     13.00 o
  -9  -3  14        1.94        0.83      9.79 o
  -8  -3  14      152.78      142.54      9.15 o
  -7  -3  14       11.69       11.49      8.13 o
  -6  -3  14       59.54       61.67      9.02 o
  -5  -3  14       68.33       71.84      8.77 o
  -4  -3  14      105.36      112.50      9.99 o
  -3  -3  14      371.47      373.16     10.91 o
  -2  -3  14      167.97      171.40     10.72 o
  -1  -3  14      424.87      405.29     12.12 o
   0  -3  14      234.52      237.54     11.09 o
   1  -3  14       12.26       12.96      9.91 o
   2  -3  14      350.51      336.11     14.33 o
   3  -3  14      338.35      342.03     15.52 o
   4  -3  14       96.59       99.13     11.55 o
   5  -3  14       76.82       54.34     12.45 o
   6  -3  14        1.33        1.07      9.47 o
   7  -3  14      210.38      223.73     18.05 o
   8  -3  14        4.27        2.91     10.14 o
   9  -3  14       43.37       35.46     14.77 o
  10  -3  14       58.63       50.17     14.30 o
 -12  -2  14       12.42        5.54     11.65 o
 -11  -2  14       27.70       23.17     10.19 o
 -10  -2  14        4.43        2.80      8.91 o
  -9  -2  14       45.70       44.82     10.09 o
  -8  -2  14       24.45       21.94     10.41 o
  -7  -2  14        3.24       -2.50      8.36 o
  -6  -2  14       13.74       13.29      9.10 o
  -5  -2  14       76.47       63.63      9.14 o
  -4  -2  14       93.49       96.71      9.67 o
  -3  -2  14       40.36       42.02      9.44 o
  -2  -2  14       53.79       48.17      9.59 o
  -1  -2  14       49.74       49.49     10.17 o
   0  -2  14      130.94      137.33     10.21 o
   1  -2  14        5.70        4.86      9.88 o
   2  -2  14       41.30       38.48      9.20 o
   3  -2  14       51.09       51.87     11.70 o
   4  -2  14       61.83       55.62      9.75 o
   5  -2  14       14.20       12.96      9.50 o
   6  -2  14       66.10       59.30     10.03 o
   7  -2  14       11.27        6.31      8.87 o
   8  -2  14       17.96       14.60      8.85 o
   9  -2  14       18.25       24.19     10.81 o
  10  -2  14        3.27        5.05     12.64 o
  11  -2  14        3.71        1.51     14.89 o
 -13  -1  14       61.25       43.70     10.61 o
 -12  -1  14       74.68       68.03     11.80 o
 -11  -1  14      114.97      113.25     10.19 o
 -10  -1  14      213.86      214.60      8.41 o
  -9  -1  14       95.68       74.63      9.43 o
  -8  -1  14      100.42       93.62      8.64 o
  -7  -1  14       24.74       32.60      9.13 o
  -6  -1  14      313.74      308.44     10.00 o
  -5  -1  14      322.00      302.21     10.25 o
  -4  -1  14        9.60        9.00      8.83 o
  -3  -1  14      202.63      182.62      9.82 o
  -2  -1  14      181.40      193.29     10.87 o
  -1  -1  14      846.31      796.44     16.85 o
   0  -1  14      656.78      656.92     21.15 o
   1  -1  14       14.28       12.99      9.47 o
   2  -1  14      532.74      521.89     17.19 o
   3  -1  14      516.12      515.37     15.11 o
   4  -1  14     1780.72     1725.72     60.13 o
   5  -1  14      171.09      162.54     10.39 o
   6  -1  14       22.76       27.25      9.72 o
   7  -1  14      452.41      455.79     21.48 o
   8  -1  14      254.68      252.72     21.96 o
   9  -1  14       78.70       82.35     10.17 o
  10  -1  14      242.48      257.43     15.68 o
  11  -1  14       47.79       51.03     12.11 o
 -13   0  14       27.19       50.10     13.66 o
 -12   0  14       19.46       17.62     12.85 o
 -11   0  14      126.36      115.09      8.04 o
 -10   0  14      275.64      249.43     13.18 o
  -9   0  14       21.53       17.12     12.30 o
  -8   0  14      929.99      882.52     23.43 o
  -7   0  14     1063.83      997.30     16.65 o
  -6   0  14      351.26      350.67     10.02 o
  -5   0  14     2291.28     2279.18     25.96 o
  -4   0  14     4060.63     3827.62     51.80 o
  -3   0  14     1449.03     1405.50     22.21 o
  -2   0  14        8.63       11.06      9.85 o
  -1   0  14     1057.62      940.20     23.05 o
   0   0  14      160.12      138.87     10.12 o
   1   0  14       24.30       27.47     10.06 o
   2   0  14       17.10       24.18      9.95 o
   3   0  14     1846.48     1876.44     59.75 o
   4   0  14       53.17       59.68      9.99 o
   5   0  14     2524.69     2556.27     94.44 o
   6   0  14     3453.66     3519.49    136.12 o
   7   0  14      419.57      417.83     17.77 o
   8   0  14      307.13      336.27     16.61 o
   9   0  14      648.46      628.75     35.83 o
  10   0  14      316.06      306.02     37.30 o
  11   0  14       48.11       35.56     14.44 o
 -13   1  14       61.14       52.30     13.35 o
 -12   1  14       74.32       62.32     14.37 o
 -11   1  14      114.47      127.54     10.18 o
 -10   1  14      213.55      220.35      8.31 o
  -9   1  14       98.21       80.84      9.47 o
  -8   1  14      101.29      106.12      8.50 o
  -7   1  14       24.04       27.30      9.11 o
  -6   1  14      302.13      295.27      9.48 o
  -5   1  14      319.17      299.86      9.72 o
  -4   1  14        8.18       11.27      8.37 o
  -3   1  14      202.23      168.25      9.52 o
  -2   1  14      181.83      190.28     10.52 o
  -1   1  14      842.96      762.41     25.83 o
   0   1  14      675.13      674.91     21.54 o
   1   1  14       14.02       12.02      9.69 o
   2   1  14      530.43      526.89     19.41 o
   3   1  14      509.20      507.41     23.79 o
   4   1  14     1785.38     1802.48     66.21 o
   5   1  14      171.60      165.33     16.27 o
   6   1  14       23.08       27.58      9.75 o
   7   1  14      447.55      440.07     18.06 o
   8   1  14      255.03      254.65     15.57 o
   9   1  14       76.90       76.24     10.12 o
  10   1  14      240.13      265.67     27.68 o
  11   1  14       47.96       45.23     15.20 o
 -12   2  14       12.57        4.83     11.61 o
 -11   2  14       27.38       24.88     10.17 o
 -10   2  14        4.58        2.92      8.96 o
  -9   2  14       46.22       30.39     10.15 o
  -8   2  14       24.46       25.70      9.25 o
  -7   2  14        3.41        3.13      8.27 o
  -6   2  14       13.14       11.93      9.04 o
  -5   2  14       77.52       74.27      9.58 o
  -4   2  14       92.61       95.00      9.32 o
  -3   2  14       41.07       41.57      9.39 o
  -2   2  14       52.97       53.39      9.55 o
  -1   2  14       49.65       44.92      9.38 o
   0   2  14      133.04      130.17     10.81 o
   1   2  14        5.52        8.09     10.60 o
   2   2  14       42.30       35.86      9.70 o
   3   2  14       50.01       53.24      9.86 o
   4   2  14       62.62       60.82      9.79 o
   5   2  14       14.68       15.94     12.30 o
   6   2  14       65.23       61.27     10.01 o
   7   2  14       11.69       -0.12      8.88 o
   8   2  14       18.20       17.36     10.88 o
   9   2  14       18.32       24.21     10.71 o
  10   2  14        3.11        7.14     15.17 o
  11   2  14        3.80        1.32     15.20 o
 -11   3  14       91.90       86.09     11.05 o
 -10   3  14      217.13      216.30     11.62 o
  -9   3  14        1.99       -6.46      7.91 o
  -8   3  14      151.79      143.12      9.11 o
  -7   3  14       11.97        7.83      8.29 o
  -6   3  14       62.70       66.11      8.46 o
  -5   3  14       67.92       68.52      9.24 o
  -4   3  14      109.83      112.58      9.89 o
  -3   3  14      359.33      352.69     10.83 o
  -2   3  14      171.86      170.11     10.79 o
  -1   3  14      430.11      393.52     16.87 o
   0   3  14      234.17      235.81     14.62 o
   1   3  14       12.04       14.52      9.82 o
   2   3  14      348.20      335.87     14.24 o
   3   3  14      338.94      314.55     14.54 o
   4   3  14       95.40       89.94     11.47 o
   5   3  14       73.75       53.77     14.43 o
   6   3  14        1.19        5.99      9.29 o
   7   3  14      214.69      237.02     16.83 o
   8   3  14        3.93        4.88      9.15 o
   9   3  14       43.86       29.98     14.71 o
  10   3  14       56.79       42.07     14.42 o
 -10   4  14       23.22       16.74     11.15 o
  -9   4  14       64.04       67.70     10.20 o
  -8   4  14      140.53      145.00     10.78 o
  -7   4  14      452.22      451.94     10.68 o
  -6   4  14      128.07      135.39      9.29 o
  -5   4  14      500.28      512.86     10.68 o
  -4   4  14      644.46      666.23     10.98 o
  -3   4  14      481.77      464.60     11.29 o
  -2   4  14      191.09      173.00     10.55 o
  -1   4  14      345.67      349.43     17.59 o
   0   4  14      127.33      129.42     12.87 o
   1   4  14       56.63       38.10     14.96 o
   2   4  14      115.69      109.43     11.42 o
   3   4  14      141.07      140.01     13.32 o
   4   4  14       61.72       58.57     17.36 o
   5   4  14      236.14      244.44     11.70 o
   6   4  14      215.43      210.39     12.94 o
   7   4  14      174.39      187.95     12.41 o
   8   4  14      109.06       97.99     16.31 o
  -7   5  14        2.57        8.28     10.50 o
  -6   5  14       69.19       67.35     11.00 o
  -5   5  14      214.33      239.90     12.43 o
  -4   5  14       30.24       34.62      9.20 o
  -3   5  14       51.78       52.25      9.85 o
  -2   5  14       31.85       35.66     10.35 o
  -1   5  14      122.21      135.27     12.39 o
   0   5  14       76.20       86.80     11.26 o
   1   5  14       31.34       25.20     10.79 o
   2   5  14       66.12       82.36     10.95 o
   3   5  14      166.93      152.63     19.92 o
   4   5  14      106.29      117.80     14.61 o
   5   5  14       69.21       66.52     14.43 o
   6   5  14       48.83       29.71     13.76 o
  -7  -5  15        5.63       10.78      9.74 o
  -6  -5  15       47.42       37.24     12.29 o
  -5  -5  15       26.67       35.19     12.37 o
  -4  -5  15        7.57        2.95     13.57 o
  -3  -5  15       43.45       44.29      9.90 o
  -2  -5  15       32.06       24.83     10.55 o
  -1  -5  15       50.38       54.82     12.24 o
   0  -5  15      212.54      199.21     13.02 o
   1  -5  15       28.05       36.48     12.25 o
   2  -5  15      135.47      149.36     17.26 o
   3  -5  15       56.94       63.72     14.71 o
   4  -5  15      108.27      108.66     14.81 o
   5  -5  15       41.53       57.05     18.15 o
  -9  -4  15       15.60       17.62     11.69 o
  -8  -4  15       74.15       53.30     12.03 o
  -7  -4  15        7.08        3.58      8.67 o
  -6  -4  15       67.06       57.62      9.12 o
  -5  -4  15       52.90       52.97      9.52 o
  -4  -4  15       10.46       -0.75      9.38 o
  -3  -4  15       10.00        7.82      9.80 o
  -2  -4  15       17.10       22.51     10.03 o
  -1  -4  15       48.02       47.01     10.65 o
   0  -4  15       51.68       44.17     11.48 o
   1  -4  15       96.40       85.36     12.97 o
   2  -4  15       50.82       43.55     14.32 o
   3  -4  15       74.21       64.89     12.46 o
   4  -4  15        4.14        6.55     13.94 o
   5  -4  15       20.22        6.92     12.18 o
   6  -4  15        1.23       -7.62     10.40 o
   7  -4  15       44.32       41.95     14.48 o
   8  -4  15       23.41       10.85     12.73 o
 -11  -3  15      105.75       85.64     11.82 o
 -10  -3  15      144.49      140.29     11.49 o
  -9  -3  15       66.99       73.92      9.41 o
  -8  -3  15       91.81       91.92      8.92 o
  -7  -3  15      123.28      123.29      9.31 o
  -6  -3  15      185.65      205.77      9.40 o
  -5  -3  15       56.77       56.71      9.04 o
  -4  -3  15      193.52      188.86      9.46 o
  -3  -3  15      491.28      476.01     11.40 o
  -2  -3  15      177.04      176.07     10.16 o
  -1  -3  15      731.21      741.94     13.73 o
   0  -3  15      742.87      712.06     31.10 o
   1  -3  15      183.41      188.30     12.03 o
   2  -3  15      353.56      361.23     14.03 o
   3  -3  15      114.64      128.85     23.90 o
   4  -3  15       58.68       56.33     11.34 o
   5  -3  15       44.89       48.59     12.33 o
   6  -3  15       88.43       84.57     10.52 o
   7  -3  15      116.92      123.95     10.15 o
   8  -3  15       61.24       54.70     12.97 o
   9  -3  15      102.12       98.40     15.31 o
 -12  -2  15       92.41       93.29      9.70 o
 -11  -2  15      243.38      244.70     12.16 o
 -10  -2  15        3.73        2.13      9.00 o
  -9  -2  15      223.16      221.84     10.63 o
  -8  -2  15       44.26       31.45     10.04 o
  -7  -2  15       96.66      105.74      8.99 o
  -6  -2  15      235.27      237.49      9.19 o
  -5  -2  15      138.72      137.46      8.98 o
  -4  -2  15       77.55       79.34      9.67 o
  -3  -2  15      241.09      226.36      9.19 o
  -2  -2  15      923.49      897.14     17.32 o
  -1  -2  15      207.28      196.82      9.87 o
   0  -2  15       62.30       66.92     10.29 o
   1  -2  15      203.70      193.12     10.10 o
   2  -2  15      151.32      165.23     10.75 o
   3  -2  15      124.43      116.72     10.13 o
   4  -2  15       50.66       45.17     10.24 o
   5  -2  15      526.93      543.25     31.35 o
   6  -2  15        7.84        9.92      9.69 o
   7  -2  15      449.78      428.01     24.82 o
   8  -2  15      377.17      402.51     23.35 o
   9  -2  15      210.99      201.01     16.73 o
  10  -2  15      189.53      194.83     14.39 o
 -12  -1  15        6.79        4.50     10.61 o
 -11  -1  15      110.06      103.79     11.77 o
 -10  -1  15      199.41      194.83     10.45 o
  -9  -1  15      111.50      108.87     12.09 o
  -8  -1  15       76.54       74.06      8.38 o
  -7  -1  15       20.08       19.80      8.92 o
  -6  -1  15       14.87       10.76      8.67 o
  -5  -1  15      213.08      204.45      9.25 o
  -4  -1  15      283.51      288.13     10.11 o
  -3  -1  15      140.72      140.85      9.50 o
  -2  -1  15      260.83      258.24     10.28 o
  -1  -1  15      637.62      642.66     11.81 o
   0  -1  15      830.80      807.67     22.30 o
   1  -1  15      128.08      127.88     10.16 o
   2  -1  15      528.87      479.76     16.88 o
   3  -1  15      254.65      241.06     12.44 o
   4  -1  15      223.14      198.15     12.66 o
   5  -1  15      902.98      907.90     40.12 o
   6  -1  15       47.64       43.79      9.59 o
   7  -1  15       31.73       34.49     10.68 o
   8  -1  15       44.83       43.60     10.53 o
   9  -1  15       54.00       52.08     13.07 o
  10  -1  15      113.01      108.22     11.82 o
  11  -1  15        0.78        6.93     11.95 o
 -13   0  15        8.32        8.00     16.37 o
 -12   0  15       20.87       18.16     14.13 o
 -11   0  15        1.87        5.75      7.26 o
 -10   0  15       30.80       25.38     12.29 o
  -9   0  15       32.80       29.90      7.78 o
  -8   0  15       29.60       43.62     10.19 o
  -7   0  15       12.81        7.66      8.16 o
  -6   0  15       73.77       67.48      8.46 o
  -5   0  15       63.20       58.06      8.67 o
  -4   0  15       19.02       13.20      9.67 o
  -3   0  15      106.00      113.37      8.88 o
  -2   0  15       14.15       18.84      9.15 o
  -1   0  15      212.76      227.83     10.32 o
   0   0  15       20.70       18.60      9.75 o
   1   0  15       15.91       16.32      9.57 o
   2   0  15       10.69       11.91     10.07 o
   3   0  15      117.83      111.59     10.68 o
   4   0  15        3.98        4.70      9.76 o
   5   0  15      159.45      161.91     11.98 o
   6   0  15       19.95       17.38     10.02 o
   7   0  15        0.09       -7.56      8.94 o
   8   0  15        7.75        4.36     13.06 o
   9   0  15        2.85       -2.19      9.87 o
  10   0  15        0.39       -5.16     10.40 o
  11   0  15        2.49       -0.65     14.03 o
 -13   1  15       38.72       33.29     15.53 o
 -12   1  15        6.14        0.26     10.62 o
 -11   1  15      110.03      104.09      9.44 o
 -10   1  15      201.28      203.24     13.50 o
  -9   1  15      112.30      102.08     10.27 o
  -8   1  15       77.14       77.41      8.38 o
  -7   1  15       18.66       14.19      8.42 o
  -6   1  15       15.92       15.99      8.58 o
  -5   1  15      207.06      203.94      8.78 o
  -4   1  15      283.17      275.82     10.12 o
  -3   1  15      143.52      131.95      9.22 o
  -2   1  15      261.55      265.33      9.98 o
  -1   1  15      644.43      631.16     11.79 o
   0   1  15      839.23      793.63     27.00 o
   1   1  15      125.00      123.83     10.15 o
   2   1  15      529.96      497.33     23.00 o
   3   1  15      258.64      247.08     10.45 o
   4   1  15      220.79      201.12     10.13 o
   5   1  15      906.77      902.93     38.33 o
   6   1  15       46.77       43.47      9.31 o
   7   1  15       30.21       30.89      9.33 o
   8   1  15       44.88       42.12      9.60 o
   9   1  15       54.99       55.25     13.04 o
  10   1  15      110.69      115.81     15.31 o
  11   1  15        0.77        0.84     15.01 o
 -12   2  15       94.23       82.24      9.08 o
 -11   2  15      242.47      248.26     12.20 o
 -10   2  15        3.60        2.84      9.59 o
  -9   2  15      224.95      235.10     10.58 o
  -8   2  15       45.39       39.81      9.95 o
  -7   2  15       97.75       99.35      9.01 o
  -6   2  15      230.51      233.35      9.06 o
  -5   2  15      147.14      143.91      8.96 o
  -4   2  15       74.28       70.46      9.94 o
  -3   2  15      250.99      238.66      8.95 o
  -2   2  15      923.11      869.98     19.71 o
  -1   2  15      221.45      207.96      9.88 o
   0   2  15       63.50       69.97     10.49 o
   1   2  15      212.18      206.18     10.73 o
   2   2  15      145.48      158.67     10.01 o
   3   2  15      126.99      103.00      9.98 o
   4   2  15       49.33       46.94     10.27 o
   5   2  15      524.50      522.51     28.39 o
   6   2  15        8.67        2.63      9.06 o
   7   2  15      453.51      453.75     20.60 o
   8   2  15      378.20      398.48     22.78 o
   9   2  15      207.42      205.19     11.73 o
  10   2  15      194.00      171.41     16.23 o
 -11   3  15      106.90       91.61     11.77 o
 -10   3  15      145.94      151.52     12.29 o
  -9   3  15       67.39       71.40      8.64 o
  -8   3  15       92.18       97.02      8.83 o
  -7   3  15      122.36      129.50      9.21 o
  -6   3  15      188.90      212.51      9.54 o
  -5   3  15       56.62       62.03      8.87 o
  -4   3  15      197.36      178.08      9.21 o
  -3   3  15      495.43      476.11     11.28 o
  -2   3  15      175.19      166.78     10.05 o
  -1   3  15      732.68      717.45     24.06 o
   0   3  15      741.70      723.70     32.19 o
   1   3  15      181.67      182.35     12.06 o
   2   3  15      355.16      361.02     14.08 o
   3   3  15      115.55      112.49     10.65 o
   4   3  15       59.30       54.02     12.61 o
   5   3  15       46.12       42.00     17.59 o
   6   3  15       89.30       88.92     10.43 o
   7   3  15      119.14      111.14     11.04 o
   8   3  15       62.99       63.41     13.34 o
   9   3  15      103.98      110.76     15.17 o
  -9   4  15       15.77       16.67     11.56 o
  -8   4  15       73.32       60.79     12.52 o
  -7   4  15        6.96       10.98      8.50 o
  -6   4  15       66.78       62.86      8.94 o
  -5   4  15       51.97       48.45      9.09 o
  -4   4  15        9.85        6.39      9.22 o
  -3   4  15        9.77       11.60      9.62 o
  -2   4  15       16.09       16.40     10.06 o
  -1   4  15       49.13       42.78     10.76 o
   0   4  15       51.48       53.36     11.23 o
   1   4  15       97.13       90.34     11.48 o
   2   4  15       48.90       35.06     12.37 o
   3   4  15       73.70       52.49     12.50 o
   4   4  15        4.05        4.32     17.14 o
   5   4  15       19.52       16.70     11.98 o
   6   4  15        1.28        4.28     10.16 o
   7   4  15       44.72       60.01     12.72 o
   8   4  15       23.65        9.90     12.57 o
  -7   5  15        5.14        3.40     10.01 o
  -6   5  15       49.44       48.23     10.37 o
  -5   5  15       25.76       34.37     10.73 o
  -4   5  15        7.68       20.86     10.86 o
  -3   5  15       44.90       46.15      9.88 o
  -2   5  15       32.08       23.49     10.38 o
  -1   5  15       50.11       50.22     12.11 o
   0   5  15      215.16      212.57     12.89 o
   1   5  15       27.71       39.48     11.91 o
   2   5  15      136.78      143.08     13.43 o
   3   5  15       56.72       58.57     13.13 o
   4   5  15      107.52       96.75     20.70 o
   5   5  15       41.86       51.95     14.02 o
  -6  -5  16       52.45       46.01     13.57 o
  -5  -5  16        1.70       -2.77     11.02 o
  -4  -5  16       85.10       90.87     11.81 o
  -3  -5  16      121.92      121.88     12.30 o
  -2  -5  16       46.60       52.22     11.92 o
  -1  -5  16       67.85       76.27     19.50 o
   0  -5  16       20.62       29.01     12.66 o
   1  -5  16      142.84      146.86     12.96 o
   2  -5  16      255.95      275.31     15.45 o
   3  -5  16       51.12       55.84     14.59 o
   4  -5  16       30.19       35.94     14.40 o
   5  -5  16       69.19       50.57     19.63 o
  -9  -4  16      186.79      164.98     12.29 o
  -8  -4  16       12.85       17.95     11.76 o
  -7  -4  16      308.98      304.75     10.10 o
  -6  -4  16      219.14      217.03     13.43 o
  -5  -4  16       22.64       29.83     10.84 o
  -4  -4  16       36.59       37.00      8.88 o
  -3  -4  16        2.16        6.58      8.92 o
  -2  -4  16       64.53       66.03     10.30 o
  -1  -4  16       93.31       80.90     10.15 o
   0  -4  16      412.58      420.16     14.18 o
   1  -4  16      391.54      431.23     33.83 o
   2  -4  16       57.68       69.82     12.47 o
   3  -4  16      610.91      645.35     25.23 o
   4  -4  16      449.84      446.27     19.71 o
   5  -4  16       41.87       33.89     11.01 o
   6  -4  16      195.49      175.07     15.20 o
   7  -4  16      121.02      112.77     14.57 o
 -11  -3  16       25.30       18.98     11.24 o
 -10  -3  16       13.05       11.71     11.66 o
  -9  -3  16        8.12       10.90      7.95 o
  -8  -3  16       68.22       66.50      8.21 o
  -7  -3  16       63.89       62.82      8.76 o
  -6  -3  16       96.29       97.88      9.12 o
  -5  -3  16      153.15      151.33      9.90 o
  -4  -3  16       58.97       61.64      9.62 o
  -3  -3  16      376.25      367.85     10.79 o
  -2  -3  16      113.80      118.49      9.76 o
  -1  -3  16       52.31       51.91     10.42 o
   0  -3  16      116.94      119.86     10.23 o
   1  -3  16      126.90      129.25     11.52 o
   2  -3  16      112.75      118.20     10.49 o
   3  -3  16       13.60       -2.95     12.50 o
   4  -3  16      148.09      146.69     11.48 o
   5  -3  16       39.65       28.49     12.28 o
   6  -3  16       61.13       61.81     10.28 o
   7  -3  16      129.22      124.32     12.48 o
   8  -3  16       25.45       22.38     15.38 o
   9  -3  16       43.45       40.97     13.37 o
 -12  -2  16       25.98       20.94      8.53 o
 -11  -2  16        5.54        2.34     11.54 o
 -10  -2  16        7.50       10.69      9.57 o
  -9  -2  16       14.73       14.51      8.07 o
  -8  -2  16        2.85       -0.69      8.06 o
  -7  -2  16       11.07       16.64      8.68 o
  -6  -2  16       20.68       18.45      8.89 o
  -5  -2  16        8.48        2.17      9.09 o
  -4  -2  16      157.21      151.75      9.12 o
  -3  -2  16      415.41      406.79     10.50 o
  -2  -2  16       36.87       41.64      9.87 o
  -1  -2  16        3.62        7.96      9.98 o
   0  -2  16        8.93        8.97      9.72 o
   1  -2  16       27.87       23.62      9.36 o
   2  -2  16       14.84       11.29     10.23 o
   3  -2  16       24.72       29.13     11.31 o
   4  -2  16       85.29       80.77     10.46 o
   5  -2  16       42.42       39.55     10.05 o
   6  -2  16       31.38       31.05      8.43 o
   7  -2  16       10.49       12.54      9.47 o
   8  -2  16       14.96       13.63      9.00 o
   9  -2  16        8.37        4.78      9.97 o
  10  -2  16        4.95       17.10     15.69 o
 -12  -1  16       20.57       22.87     10.68 o
 -11  -1  16       71.66       84.34      7.48 o
 -10  -1  16        3.13       -7.01      8.47 o
  -9  -1  16       13.34        8.99      9.91 o
  -8  -1  16       56.20       60.83     10.10 o
  -7  -1  16       18.38       19.09      8.78 o
  -6  -1  16      384.76      384.50     10.04 o
  -5  -1  16       21.29       16.35      8.79 o
  -4  -1  16      403.27      408.41     10.46 o
  -3  -1  16      443.60      447.28     10.51 o
  -2  -1  16      118.04      113.12      9.33 o
  -1  -1  16      582.36      544.69     14.11 o
   0  -1  16      222.28      205.05      9.62 o
   1  -1  16      260.70      236.50     10.33 o
   2  -1  16      271.10      238.21     12.86 o
   3  -1  16       28.48       25.35      9.49 o
   4  -1  16      617.21      631.79     24.31 o
   5  -1  16       62.78       52.09      9.82 o
   6  -1  16      240.96      235.64      9.59 o
   7  -1  16      254.73      261.19     18.40 o
   8  -1  16       28.55       37.47     10.42 o
   9  -1  16       65.46       69.17     12.76 o
  10  -1  16      100.75      108.94     12.04 o
 -12   0  16       54.14       69.52     16.62 o
 -11   0  16       30.77       29.56      6.98 o
 -10   0  16      633.46      621.10     45.11 o
  -9   0  16      328.98      321.27      8.76 o
  -8   0  16       19.33       22.64      7.15 o
  -7   0  16      199.27      221.07      9.52 o
  -6   0  16      778.04      792.98     11.18 o
  -5   0  16      169.61      181.71      9.15 o
  -4   0  16       67.91       77.18      8.55 o
  -3   0  16        6.53        2.92      8.83 o
  -2   0  16      691.96      648.27     11.25 o
  -1   0  16      161.20      170.72      9.96 o
   0   0  16     2703.03     2722.69     79.16 o
   1   0  16     1005.09      915.27     39.95 o
   2   0  16      238.45      246.42     10.88 o
   3   0  16     2910.07     2737.28     98.50 o
   4   0  16     2058.16     2013.33     79.49 o
   5   0  16       34.42       27.50     11.18 o
   6   0  16      325.08      324.08     15.25 o
   7   0  16      458.57      468.19     15.27 o
   8   0  16        1.17       -4.19     12.75 o
   9   0  16      105.83      112.94     18.87 o
  10   0  16        0.92       -4.35     10.36 o
  11   0  16        3.91       11.48     13.81 o
 -12   1  16       19.53       23.86      9.89 o
 -11   1  16       70.74       69.48      7.99 o
 -10   1  16        3.33        0.64      7.99 o
  -9   1  16       11.94       17.91      9.78 o
  -8   1  16       58.15       65.29     10.07 o
  -7   1  16       17.51       21.61      8.71 o
  -6   1  16      383.68      373.53     11.53 o
  -5   1  16       22.49       25.41      8.66 o
  -4   1  16      403.81      402.75     10.38 o
  -3   1  16      436.02      440.24     12.49 o
  -2   1  16      121.61      114.74      9.31 o
  -1   1  16      584.47      549.14     17.44 o
   0   1  16      221.65      207.68     10.33 o
   1   1  16      257.91      226.34     10.43 o
   2   1  16      273.03      251.04     14.00 o
   3   1  16       29.96       24.67      9.26 o
   4   1  16      612.96      627.85     21.95 o
   5   1  16       62.24       55.35     11.62 o
   6   1  16      243.51      232.32     10.17 o
   7   1  16      249.65      256.22     11.34 o
   8   1  16       28.64       29.54      8.64 o
   9   1  16       66.78       57.36     13.07 o
  10   1  16       99.32      111.88     11.99 o
  11   1  16       18.48       -4.46     19.37 o
 -12   2  16       26.03       16.59      8.69 o
 -11   2  16        5.54       -0.29     11.55 o
 -10   2  16        7.61        3.01      9.59 o
  -9   2  16       14.13       24.13      8.48 o
  -8   2  16        3.09       -5.15      7.99 o
  -7   2  16       11.29       15.02      8.65 o
  -6   2  16       20.77       22.05      8.76 o
  -5   2  16        8.11       11.28      9.01 o
  -4   2  16      158.37      143.14      9.12 o
  -3   2  16      416.78      398.17     10.24 o
  -2   2  16       35.76       31.33      9.26 o
  -1   2  16        3.77        2.22      9.63 o
   0   2  16        8.20        6.05      9.36 o
   1   2  16       29.11       30.35      9.46 o
   2   2  16       15.13       14.09     10.11 o
   3   2  16       25.44       24.93      8.99 o
   4   2  16       84.46       75.99      9.57 o
   5   2  16       42.91       41.90     12.39 o
   6   2  16       31.95       33.35      9.20 o
   7   2  16       10.08       -0.74     10.62 o
   8   2  16       14.75       16.34     11.15 o
   9   2  16        8.57        3.85     10.17 o
  10   2  16        4.74       12.27     10.54 o
 -11   3  16       25.49        7.81     11.19 o
 -10   3  16       12.80        7.48     10.75 o
  -9   3  16        7.79       14.68      7.83 o
  -8   3  16       68.70       64.51      8.14 o
  -7   3  16       62.94       63.47      8.98 o
  -6   3  16       96.12       97.02      9.01 o
  -5   3  16      154.50      146.53      9.45 o
  -4   3  16       60.53       67.01      9.55 o
  -3   3  16      369.22      354.83     10.62 o
  -2   3  16      117.60      105.67      9.47 o
  -1   3  16       52.24       55.69     10.25 o
   0   3  16      117.00      109.69     10.98 o
   1   3  16      128.30      132.89     11.33 o
   2   3  16      109.87      109.54     11.20 o
   3   3  16       13.28       12.45     12.28 o
   4   3  16      146.52      144.90     11.58 o
   5   3  16       38.00       34.50     17.26 o
   6   3  16       61.33       62.16     10.27 o
   7   3  16      131.57      135.25     12.91 o
   8   3  16       24.92       25.99     15.51 o
   9   3  16       45.18       47.85     13.20 o
  -9   4  16      187.49      164.80     12.11 o
  -8   4  16       13.57       21.43     11.57 o
  -7   4  16      315.24      303.88     10.12 o
  -6   4  16      218.48      225.17      9.54 o
  -5   4  16       20.79       22.39      8.72 o
  -4   4  16       37.69       26.63      9.60 o
  -3   4  16        2.27       -3.45      9.50 o
  -2   4  16       66.63       63.95     10.12 o
  -1   4  16       92.56       79.06     10.90 o
   0   4  16      407.29      417.75     12.90 o
   1   4  16      392.83      434.95     12.76 o
   2   4  16       56.08       43.53     12.49 o
   3   4  16      610.04      639.26     13.57 o
   4   4  16      446.23      432.41     14.03 o
   5   4  16       41.66       49.53     10.90 o
   6   4  16      196.09      215.43     15.09 o
   7   4  16      121.36      117.60     14.56 o
  -6   5  16       52.49       43.14     10.93 o
  -5   5  16        1.89        3.90     10.83 o
  -4   5  16       83.84       67.73     11.50 o
  -3   5  16      120.90      121.41     11.96 o
  -2   5  16       44.94       46.80     12.14 o
  -1   5  16       68.33       58.54     12.92 o
   0   5  16       20.84       13.77     12.79 o
   1   5  16      139.42      155.71     30.79 o
   2   5  16      256.08      266.92     15.34 o
   3   5  16       51.89       40.10     14.39 o
   4   5  16       29.82       41.00     19.94 o
   5   5  16       67.80       36.86     12.48 o
  -6  -5  17       49.17       29.69     10.49 o
  -5  -5  17       16.32       14.59     12.10 o
  -4  -5  17       91.48       98.06     13.09 o
  -3  -5  17      186.90      196.72     13.99 o
  -2  -5  17       27.90       26.74     12.99 o
  -1  -5  17      160.02      168.69     21.66 o
   0  -5  17       88.30       60.77     14.92 o
   1  -5  17       45.17       33.54     21.44 o
   2  -5  17       73.94       66.08     14.68 o
   3  -5  17       15.58        5.26     12.91 o
   4  -5  17       29.04       38.87     12.57 o
  -9  -4  17        7.68        6.58     11.21 o
  -8  -4  17       36.29       33.98     10.76 o
  -7  -4  17       29.61       23.60     11.55 o
  -6  -4  17       15.13       18.77      8.78 o
  -5  -4  17       40.49       34.23     10.35 o
  -4  -4  17       67.92       64.60      8.97 o
  -3  -4  17        6.93       13.61      9.54 o
  -2  -4  17       48.32       46.58     10.14 o
  -1  -4  17       48.68       41.89     10.81 o
   0  -4  17        8.50       14.89     12.40 o
   1  -4  17       16.78       21.53     11.15 o
   2  -4  17       53.87       52.30     10.14 o
   3  -4  17       81.83       68.03     14.04 o
   4  -4  17       11.12       12.69     10.84 o
   5  -4  17       19.16        9.16     12.38 o
   6  -4  17       32.65       20.82     13.08 o
   7  -4  17        0.75       -0.62     12.60 o
 -10  -3  17       48.82       48.11     11.64 o
  -9  -3  17       31.34       38.51     11.26 o
  -8  -3  17        0.59        2.07      8.46 o
  -7  -3  17       99.27      110.01      8.87 o
  -6  -3  17      343.97      344.86      9.52 o
  -5  -3  17      262.75      261.88     11.51 o
  -4  -3  17       58.83       59.20      9.53 o
  -3  -3  17       98.86      111.71      9.98 o
  -2  -3  17      115.36      111.63      9.35 o
  -1  -3  17       82.29       87.39      9.46 o
   0  -3  17       29.76       33.35      9.64 o
   1  -3  17        5.97        4.62      9.99 o
   2  -3  17        3.77       -3.21     11.72 o
   3  -3  17      134.04      151.29     17.36 o
   4  -3  17      140.94      131.05     12.81 o
   5  -3  17      120.66      118.07     12.54 o
   6  -3  17       65.91       75.43     10.22 o
   7  -3  17      160.47      137.29     11.87 o
   8  -3  17      206.80      206.85     15.72 o
 -11  -2  17        2.73       -2.64     11.45 o
 -10  -2  17       42.12       44.68      8.02 o
  -9  -2  17       22.17       16.82      9.78 o
  -8  -2  17      122.07      121.82      8.35 o
  -7  -2  17      143.79      150.71      8.99 o
  -6  -2  17      281.34      273.49      9.14 o
  -5  -2  17      200.22      190.17     11.26 o
  -4  -2  17      964.04     1003.63     12.40 o
  -3  -2  17      844.34      836.20     12.05 o
  -2  -2  17      208.63      193.26     10.33 o
  -1  -2  17       63.53       69.19      9.96 o
   0  -2  17       41.07       34.02     10.00 o
   1  -2  17       84.62       86.14     10.30 o
   2  -2  17      443.97      473.46     15.21 o
   3  -2  17      921.04      960.98     38.89 o
   4  -2  17       54.52       53.03     10.00 o
   5  -2  17      519.70      526.50     25.28 o
   6  -2  17      453.48      463.67     22.65 o
   7  -2  17       10.65        6.48      9.30 o
   8  -2  17      200.18      197.08     18.75 o
   9  -2  17      180.94      195.53     12.53 o
  10  -2  17       11.33       -1.16     12.87 o
 -12  -1  17       29.94       23.35      9.95 o
 -11  -1  17      138.20      147.35      9.19 o
 -10  -1  17       49.55       51.70      8.18 o
  -9  -1  17       21.35       15.44      8.09 o
  -8  -1  17       24.03       14.90      9.93 o
  -7  -1  17       21.40       15.14      7.80 o
  -6  -1  17      288.90      286.10      9.33 o
  -5  -1  17      331.30      331.82      9.59 o
  -4  -1  17      836.98      839.68     11.09 o
  -3  -1  17     1094.66     1091.54     19.16 o
  -2  -1  17      330.37      319.21     10.26 o
  -1  -1  17     1585.40     1520.25     22.34 o
   0  -1  17      177.81      169.68      9.77 o
   1  -1  17       15.80       11.19      9.43 o
   2  -1  17      492.28      463.61     15.02 o
   3  -1  17       24.15       19.81      8.41 o
   4  -1  17      193.26      188.15     12.35 o
   5  -1  17       56.32       58.64      9.57 o
   6  -1  17      151.38      148.66      9.39 o
   7  -1  17      117.06      110.45      9.59 o
   8  -1  17      124.07      116.44     11.26 o
   9  -1  17       29.20       24.81     10.30 o
  10  -1  17       73.64       84.36     14.44 o
 -12   0  17       30.19        5.74     14.31 o
 -11   0  17       69.06       73.31      7.45 o
 -10   0  17       21.19       22.09      7.70 o
  -9   0  17        5.72       -6.89      8.53 o
  -8   0  17       13.30        8.01      7.70 o
  -7   0  17        5.86        7.49      8.78 o
  -6   0  17       15.02       19.25      9.04 o
  -5   0  17        1.22        2.56      9.26 o
  -4   0  17       11.85       15.06      9.16 o
  -3   0  17       38.91       35.46      9.05 o
  -2   0  17      101.15       77.57      9.80 o
  -1   0  17      502.91      528.13     11.11 o
   0   0  17        6.56        2.31      9.72 o
   1   0  17       66.90       59.23      9.91 o
   2   0  17       47.96       55.55      9.52 o
   3   0  17       19.23       24.26      9.48 o
   4   0  17       29.06       30.07      9.30 o
   5   0  17       16.45       16.19     10.29 o
   6   0  17       37.05       38.99      9.09 o
   7   0  17       23.27       18.39      8.69 o
   8   0  17        0.56        6.30      8.63 o
   9   0  17       20.42       14.19      9.65 o
  10   0  17        2.94       -4.74     14.13 o
 -12   1  17       29.22       24.99     11.37 o
 -11   1  17      138.14      151.22      9.54 o
 -10   1  17       48.84       57.48      8.55 o
  -9   1  17       21.70       18.02      8.07 o
  -8   1  17       23.99       26.99      9.12 o
  -7   1  17       20.51        9.56      7.74 o
  -6   1  17      283.32      293.54     11.20 o
  -5   1  17      329.13      329.92      9.53 o
  -4   1  17      832.05      840.14     21.24 o
  -3   1  17     1091.49     1057.63     21.37 o
  -2   1  17      329.83      318.54     11.93 o
  -1   1  17     1582.36     1523.78     28.95 o
   0   1  17      179.06      167.66      9.48 o
   1   1  17       15.05       10.27      8.46 o
   2   1  17      494.28      462.42     18.19 o
   3   1  17       23.58       23.28      9.72 o
   4   1  17      191.11      185.58      9.93 o
   5   1  17       57.42       52.71     11.31 o
   6   1  17      148.50      145.27      9.40 o
   7   1  17      116.26      111.27      9.71 o
   8   1  17      121.18      118.19      9.47 o
   9   1  17       28.12       28.74     10.62 o
  10   1  17       72.63       72.85     11.85 o
 -11   2  17        2.87       -1.37     11.41 o
 -10   2  17       41.61       44.14      7.61 o
  -9   2  17       21.82       18.27      9.69 o
  -8   2  17      118.88      125.59      8.30 o
  -7   2  17      140.92      139.35      8.94 o
  -6   2  17      280.82      274.20      8.60 o
  -5   2  17      189.13      183.33     10.10 o
  -4   2  17      945.93      963.06     18.90 o
  -3   2  17      856.52      839.46     18.42 o
  -2   2  17      201.04      172.21     10.23 o
  -1   2  17       61.88       70.79      9.86 o
   0   2  17       41.05       30.67      9.28 o
   1   2  17       84.00       85.19     10.22 o
   2   2  17      441.06      464.58     18.59 o
   3   2  17      909.38      951.26     29.73 o
   4   2  17       54.86       59.66     10.15 o
   5   2  17      514.69      515.59     22.08 o
   6   2  17      453.51      456.42     20.81 o
   7   2  17       10.34        9.21      8.61 o
   8   2  17      195.68      206.84      9.97 o
   9   2  17      178.26      196.88     14.09 o
  10   2  17       11.87       12.82     23.01 o
 -10   3  17       49.39       66.00     11.58 o
  -9   3  17       30.45       35.48     11.26 o
  -8   3  17        0.75        0.56      7.87 o
  -7   3  17       98.25      104.71      9.06 o
  -6   3  17      339.13      340.79     10.23 o
  -5   3  17      258.25      256.12      9.76 o
  -4   3  17       55.93       55.96      9.12 o
  -3   3  17       96.57       97.04      9.71 o
  -2   3  17      120.25      110.38      9.32 o
  -1   3  17       86.31       87.23     10.17 o
   0   3  17       28.84       24.79      9.62 o
   1   3  17        5.59       -1.93      9.74 o
   2   3  17        3.01        6.51     10.03 o
   3   3  17      136.19      150.90     12.61 o
   4   3  17      137.86      133.57     13.02 o
   5   3  17      119.01      112.49     17.83 o
   6   3  17       64.16       70.88      9.45 o
   7   3  17      159.39      140.92     11.88 o
   8   3  17      205.46      232.37     18.73 o
  -9   4  17        7.51        0.83     11.16 o
  -8   4  17       35.87       31.39     10.75 o
  -7   4  17       29.88       22.85     10.95 o
  -6   4  17       15.00       18.62      8.66 o
  -5   4  17       40.33       31.30      9.16 o
  -4   4  17       66.32       61.20      9.62 o
  -3   4  17        6.86        1.54      9.30 o
  -2   4  17       47.86       36.15     10.03 o
  -1   4  17       48.32       47.98     10.63 o
   0   4  17        9.16       20.45     12.27 o
   1   4  17       16.91       17.66     12.21 o
   2   4  17       54.37       41.83     11.15 o
   3   4  17       81.42       66.70     12.44 o
   4   4  17       10.72        2.95     10.70 o
   5   4  17       19.09        6.74     16.52 o
   6   4  17       32.82       19.96     14.35 o
   7   4  17        0.77      -10.65     12.43 o
  -6   5  17       50.45       23.91     10.54 o
  -5   5  17       16.51       18.87     10.78 o
  -4   5  17       92.04       98.58     11.55 o
  -3   5  17      188.03      193.10     12.57 o
  -2   5  17       27.79       23.85     12.82 o
  -1   5  17      160.30      186.22     13.46 o
   0   5  17       88.92       97.75     14.59 o
   1   5  17       45.73       22.35     14.49 o
   2   5  17       72.25       72.29     14.46 o
   3   5  17       15.56       28.05     11.52 o
   4   5  17       28.14       36.37     15.48 o
  -5  -5  18       39.65       34.64     11.85 o
  -4  -5  18       61.33       64.47     13.00 o
  -3  -5  18       76.02       76.83     12.17 o
  -2  -5  18       23.30       18.97     13.09 o
  -1  -5  18      103.31      103.04     14.70 o
   0  -5  18       53.59       49.11     14.61 o
   1  -5  18       30.71       23.82     14.15 o
   2  -5  18        5.38       12.15     14.07 o
   3  -5  18       24.83       12.99     16.22 o
  -8  -4  18       44.06       31.09     11.70 o
  -7  -4  18       17.69       19.18     11.69 o
  -6  -4  18       58.47       47.92      9.94 o
  -5  -4  18      120.36      125.83      9.53 o
  -4  -4  18        3.72        6.87      8.84 o
  -3  -4  18      316.36      332.69     11.00 o
  -2  -4  18      482.57      520.85     12.67 o
  -1  -4  18      148.77      159.00     11.13 o
   0  -4  18      320.04      305.37     13.61 o
   1  -4  18      495.23      503.08     14.48 o
   2  -4  18      118.88      117.59     12.53 o
   3  -4  18      120.00      100.64     12.51 o
   4  -4  18       53.71       62.18     22.39 o
   5  -4  18       59.96       68.54     14.39 o
   6  -4  18        0.36      -16.07     33.37 o
 -10  -3  18        5.04       13.13     11.42 o
  -9  -3  18      177.54      162.38     12.43 o
  -8  -3  18      117.48      115.55      8.87 o
  -7  -3  18       19.89       14.09      8.81 o
  -6  -3  18       32.99       35.95      8.51 o
  -5  -3  18      243.75      243.88     11.36 o
  -4  -3  18       53.73       50.94      8.54 o
  -3  -3  18      157.45      155.46      9.16 o
  -2  -3  18       66.83       66.24      9.56 o
  -1  -3  18      103.64      119.13      9.49 o
   0  -3  18       12.83       25.69      9.39 o
   1  -3  18      207.53      216.48     11.30 o
   2  -3  18      271.42      263.20     11.45 o
   3  -3  18       31.91       37.32      9.53 o
   4  -3  18      282.77      274.19     12.16 o
   5  -3  18       60.15       59.49     10.74 o
   6  -3  18       24.85       16.60     10.80 o
   7  -3  18       32.82       19.34     12.68 o
   8  -3  18       91.35       84.99     12.47 o
 -11  -2  18        9.83       13.51     10.55 o
 -10  -2  18        2.37       12.48     12.27 o
  -9  -2  18       25.28       28.15      9.72 o
  -8  -2  18        2.71       13.54      9.71 o
  -7  -2  18        4.18        9.65      8.50 o
  -6  -2  18        8.58        8.57      8.60 o
  -5  -2  18        5.66        8.50      9.97 o
  -4  -2  18      124.26      137.99      9.97 o
  -3  -2  18        7.58        2.25      8.73 o
  -2  -2  18      191.28      200.73     10.23 o
  -1  -2  18      107.65      112.97      9.12 o
   0  -2  18       23.70       23.77      9.51 o
   1  -2  18        1.32       -1.99      9.33 o
   2  -2  18      139.98      135.51      9.65 o
   3  -2  18       22.40       20.74     10.13 o
   4  -2  18        2.94       -3.62      9.03 o
   5  -2  18      102.17       97.34     10.06 o
   6  -2  18       21.93       19.79      9.00 o
   7  -2  18        2.00        9.54      8.77 o
   8  -2  18       13.41       12.87     12.80 o
   9  -2  18       10.24       10.82     13.41 o
 -12  -1  18       18.50       18.99     11.25 o
 -11  -1  18      153.55      172.45     12.09 o
 -10  -1  18       78.05       70.47      7.46 o
  -9  -1  18      202.76      187.01     10.56 o
  -8  -1  18       17.71       27.60      9.83 o
  -7  -1  18       40.19       26.68      8.69 o
  -6  -1  18      116.86      107.25      9.07 o
  -5  -1  18      130.64      137.85      9.45 o
  -4  -1  18      613.42      583.48     10.69 o
  -3  -1  18      854.51      845.65     25.19 o
  -2  -1  18      196.05      205.66     10.21 o
  -1  -1  18      319.33      315.78     10.54 o
   0  -1  18      273.80      248.60     10.28 o
   1  -1  18      218.08      216.96     11.85 o
   2  -1  18      554.59      542.36     22.38 o
   3  -1  18      172.89      172.67     10.35 o
   4  -1  18      452.92      455.38     20.66 o
   5  -1  18      127.50      124.35      9.76 o
   6  -1  18       44.65       38.61      8.81 o
   7  -1  18      239.91      239.41     10.44 o
   8  -1  18       45.88       46.36      9.06 o
   9  -1  18       88.10       80.42     12.03 o
  10  -1  18       69.65       66.83     14.17 o
 -12   0  18      441.07      339.35     21.02 o
 -11   0  18       95.16      111.42     14.73 o
 -10   0  18       56.27       55.69      7.74 o
  -9   0  18       47.45       58.91      8.62 o
  -8   0  18       22.72       15.04      8.11 o
  -7   0  18        0.50        2.04      7.77 o
  -6   0  18      157.13      151.33      7.98 o
  -5   0  18     1436.93     1398.94     18.52 o
  -4   0  18        7.52       -0.50      9.37 o
  -3   0  18     1929.75     1917.94     41.63 o
  -2   0  18     6059.69     6157.64    106.44 o
  -1   0  18      359.61      341.00     11.12 o
   0   0  18      447.47      413.96     14.75 o
   1   0  18     3284.06     3235.30    127.83 o
   2   0  18      772.61      742.73     20.27 o
   3   0  18      270.33      277.69     10.52 o
   4   0  18      364.40      352.68     11.51 o
   5   0  18       76.75       79.18     10.90 o
   6   0  18        0.42       -1.59      8.65 o
   7   0  18      121.14      113.65      9.20 o
   8   0  18      151.31      146.76     13.61 o
   9   0  18       68.13       72.75     11.86 o
  10   0  18      176.84      182.81     20.09 o
 -12   1  18       19.56       24.39     11.19 o
 -11   1  18      152.69      174.05     12.12 o
 -10   1  18       76.96       71.66      7.73 o
  -9   1  18      201.04      202.15     10.46 o
  -8   1  18       18.15       25.15      9.84 o
  -7   1  18       40.38       25.29      8.72 o
  -6   1  18      113.55      102.36      8.97 o
  -5   1  18      129.17      143.93      9.32 o
  -4   1  18      611.45      565.62     10.45 o
  -3   1  18      858.24      850.44     11.21 o
  -2   1  18      195.53      201.78     10.20 o
  -1   1  18      320.64      322.46     10.02 o
   0   1  18      270.24      247.04     10.23 o
   1   1  18      221.66      222.01      9.86 o
   2   1  18      550.54      525.02     14.59 o
   3   1  18      174.97      167.31     10.16 o
   4   1  18      447.94      446.45     14.37 o
   5   1  18      130.45      129.33      9.71 o
   6   1  18       43.41       47.45      9.01 o
   7   1  18      237.39      243.40     15.44 o
   8   1  18       44.75       49.58      9.11 o
   9   1  18       88.13       93.53     14.61 o
  10   1  18       69.93       55.75     11.62 o
 -11   2  18       10.01        7.19     10.47 o
 -10   2  18        2.49       -2.04     11.37 o
  -9   2  18       25.22       36.88      8.40 o
  -8   2  18        2.62       -7.21      9.80 o
  -7   2  18        4.26        1.19      9.79 o
  -6   2  18        8.36        9.57      8.58 o
  -5   2  18        6.40        7.78      9.30 o
  -4   2  18      125.45      127.55      9.39 o
  -3   2  18        7.84        0.67      8.74 o
  -2   2  18      194.10      193.33     10.18 o
  -1   2  18      106.65       99.70      9.32 o
   0   2  18       23.26       23.45      9.09 o
   1   2  18        1.11       -4.07      9.12 o
   2   2  18      141.24      145.11      9.85 o
   3   2  18       22.28       15.08     10.27 o
   4   2  18        3.32        0.20      9.04 o
   5   2  18      102.83      103.20     10.20 o
   6   2  18       21.42       32.38      9.61 o
   7   2  18        2.01       -2.95      9.23 o
   8   2  18       13.78       21.27     10.21 o
   9   2  18       10.16        7.07     13.05 o
 -10   3  18        5.31        6.66     11.39 o
  -9   3  18      176.34      192.82     12.16 o
  -8   3  18      120.75      115.23      8.13 o
  -7   3  18       20.13       13.42      8.43 o
  -6   3  18       33.44       44.28      8.22 o
  -5   3  18      242.77      249.70      9.67 o
  -4   3  18       51.86       44.91      8.70 o
  -3   3  18      155.36      145.11      9.10 o
  -2   3  18       65.80       59.79      9.61 o
  -1   3  18      103.55      106.88      9.42 o
   0   3  18       13.77       20.99      9.28 o
   1   3  18      211.25      220.10     13.76 o
   2   3  18      264.84      281.04     21.80 o
   3   3  18       33.04       32.47      9.53 o
   4   3  18      283.19      284.76     19.30 o
   5   3  18       60.40       67.97     15.23 o
   6   3  18       25.36       25.23     10.76 o
   7   3  18       31.88       28.59     11.56 o
   8   3  18       91.53       87.87     12.50 o
  -8   4  18       43.64       36.11     11.46 o
  -7   4  18       17.32       18.54     11.58 o
  -6   4  18       58.58       54.06     10.86 o
  -5   4  18      119.69      132.46      9.37 o
  -4   4  18        3.99        7.80      8.73 o
  -3   4  18      310.10      335.35      9.43 o
  -2   4  18      488.01      524.20     13.56 o
  -1   4  18      151.87      165.94     11.07 o
   0   4  18      321.19      321.20     44.34 o
   1   4  18      496.22      517.12     14.34 o
   2   4  18      117.92      118.78     11.35 o
   3   4  18      120.12      110.62     21.87 o
   4   4  18       53.03       50.05     11.51 o
   5   4  18       58.26       62.70     20.25 o
   6   4  18        0.28      -14.07     14.07 o
  -5   5  18       38.52       29.47     10.43 o
  -4   5  18       60.87       57.23     11.49 o
  -3   5  18       77.55       87.72     11.25 o
  -2   5  18       22.66       20.29     12.88 o
  -1   5  18      103.66      103.24     14.76 o
   0   5  18       55.09       54.58     14.43 o
   1   5  18       31.82        6.64     18.86 o
   2   5  18        5.90        6.55     14.01 o
   3   5  18       24.18       19.21     13.74 o
  -4  -5  19       97.42       85.86     10.58 o
  -3  -5  19       38.19       26.04     13.04 o
  -2  -5  19       37.39       43.87     14.85 o
  -1  -5  19       15.97       14.88     14.26 o
   0  -5  19       20.94       26.99     14.19 o
   1  -5  19       23.80       10.20     14.33 o
   2  -5  19       16.43       17.93     13.97 o
  -8  -4  19       13.69        7.95     12.50 o
  -7  -4  19       42.78       41.49     11.76 o
  -6  -4  19       20.61        3.93     10.52 o
  -5  -4  19        0.05        7.79      9.89 o
  -4  -4  19       29.29       27.22      9.37 o
  -3  -4  19       62.29       57.67      9.82 o
  -2  -4  19       24.28       29.00     10.01 o
  -1  -4  19       16.58       17.43      9.73 o
   0  -4  19       35.86       34.25     11.07 o
   1  -4  19       25.55        6.41     12.13 o
   2  -4  19       16.22        5.33     13.40 o
   3  -4  19       22.40       18.47     11.80 o
   4  -4  19       47.73       42.60     12.99 o
   5  -4  19        6.41      -11.15     14.40 o
   6  -4  19       11.48        7.25     12.66 o
 -10  -3  19       14.55        8.56     12.67 o
  -9  -3  19      158.85      150.75     11.49 o
  -8  -3  19      144.08      161.53     12.03 o
  -7  -3  19       67.18       82.77      8.45 o
  -6  -3  19      126.95      128.78      9.03 o
  -5  -3  19       73.75       77.20      8.89 o
  -4  -3  19       74.62       88.13      9.55 o
  -3  -3  19       26.03       27.16      8.74 o
  -2  -3  19      128.55      119.09      9.33 o
  -1  -3  19       95.25       94.57      8.83 o
   0  -3  19       88.72       93.84     10.41 o
   1  -3  19      510.13      505.97     22.79 o
   2  -3  19      356.27      344.32     12.80 o
   3  -3  19      223.09      208.89     20.28 o
   4  -3  19      194.75      177.56     17.51 o
   5  -3  19      305.98      298.92     27.16 o
   6  -3  19      136.19      152.08     13.12 o
   7  -3  19       65.67       56.82     12.85 o
   8  -3  19       13.99       17.97     15.79 o
 -11  -2  19       51.93       46.68     11.42 o
 -10  -2  19      237.55      240.85     17.18 o
  -9  -2  19       82.03       75.25      9.19 o
  -8  -2  19       99.02       90.24      9.35 o
  -7  -2  19      172.35      180.47     10.44 o
  -6  -2  19        3.80        0.57      8.06 o
  -5  -2  19        0.16        0.87      8.89 o
  -4  -2  19      141.42      141.56      9.76 o
  -3  -2  19      196.49      195.82      9.78 o
  -2  -2  19        9.86        9.21      9.47 o
  -1  -2  19      549.52      541.43     11.23 o
   0  -2  19      904.01      967.24     19.86 o
   1  -2  19      330.45      327.04     15.15 o
   2  -2  19      463.11      474.60     18.14 o
   3  -2  19      727.82      758.33     37.65 o
   4  -2  19       48.14       55.35      9.83 o
   5  -2  19       52.59       50.53      9.69 o
   6  -2  19       72.42       75.14      9.68 o
   7  -2  19       31.47       29.74      9.18 o
   8  -2  19        8.62       10.43     10.89 o
   9  -2  19       72.64       73.83     11.81 o
 -11  -1  19       18.97       13.09     11.58 o
 -10  -1  19       32.17       30.86      9.84 o
  -9  -1  19      199.35      185.68      9.85 o
  -8  -1  19      175.97      164.32      9.72 o
  -7  -1  19       77.26       78.74      7.26 o
  -6  -1  19      363.44      360.47      9.49 o
  -5  -1  19       31.73       23.95      8.32 o
  -4  -1  19      283.01      272.76      9.80 o
  -3  -1  19      318.31      315.46     10.05 o
  -2  -1  19      299.69      303.47     10.01 o
  -1  -1  19        5.06        5.65      8.80 o
   0  -1  19      162.96      153.33      9.61 o
   1  -1  19      334.43      360.44     13.52 o
   2  -1  19      205.49      207.15     10.40 o
   3  -1  19        9.03        3.87      8.90 o
   4  -1  19      326.82      349.55     10.18 o
   5  -1  19      171.42      184.85      9.76 o
   6  -1  19       62.97       66.69      9.08 o
   7  -1  19      105.17      112.40      9.74 o
   8  -1  19       19.69       16.74      8.67 o
   9  -1  19       43.22       47.00      9.31 o
 -12   0  19       12.60        5.38      9.46 o
 -11   0  19        3.19       15.56     14.08 o
 -10   0  19        0.94        0.58      7.48 o
  -9   0  19        9.64       11.37      8.40 o
  -8   0  19        4.58        1.14      8.52 o
  -7   0  19       54.84       53.79      7.16 o
  -6   0  19       18.29       21.53      8.78 o
  -5   0  19      102.06      111.60      9.55 o
  -4   0  19      158.20      161.65      9.30 o
  -3   0  19       13.32        7.91      8.86 o
  -2   0  19       72.23       64.69      9.96 o
  -1   0  19        5.35        9.60      9.43 o
   0   0  19      157.93      158.00      9.77 o
   1   0  19      132.62      133.62      9.70 o
   2   0  19       15.29       13.43      9.08 o
   3   0  19       27.02       30.67      9.61 o
   4   0  19        0.09        1.92      9.06 o
   5   0  19       42.37       47.82     10.17 o
   6   0  19       43.12       48.32      9.29 o
   7   0  19        0.37        1.50      8.72 o
   8   0  19        3.16        3.94      8.63 o
   9   0  19       11.40       10.94     12.21 o
 -11   1  19       19.21       27.61     11.55 o
 -10   1  19       32.73       34.31      9.77 o
  -9   1  19      199.79      193.04     10.86 o
  -8   1  19      177.75      159.49     10.41 o
  -7   1  19       78.48       73.25      7.56 o
  -6   1  19      366.09      362.97      8.85 o
  -5   1  19       32.31       23.74      8.81 o
  -4   1  19      284.77      275.06      9.73 o
  -3   1  19      314.75      305.39     10.02 o
  -2   1  19      301.33      318.06      9.82 o
  -1   1  19        5.92        3.45      8.55 o
   0   1  19      162.75      151.90      9.74 o
   1   1  19      341.69      356.45      9.67 o
   2   1  19      204.16      207.23     10.05 o
   3   1  19        9.85        8.44      8.80 o
   4   1  19      326.94      343.79     14.65 o
   5   1  19      173.37      169.26      9.25 o
   6   1  19       61.30       68.28      9.34 o
   7   1  19      103.80      101.18      9.13 o
   8   1  19       19.35       17.29      8.99 o
   9   1  19       42.54       44.06     10.46 o
 -11   2  19       53.01       49.30     11.22 o
 -10   2  19      237.89      232.02     11.75 o
  -9   2  19       83.21       72.31      7.75 o
  -8   2  19       99.20       97.20      9.35 o
  -7   2  19      174.97      177.13     10.31 o
  -6   2  19        4.53        7.15      9.03 o
  -5   2  19        0.27        0.67      8.06 o
  -4   2  19      140.09      128.40      9.37 o
  -3   2  19      195.53      199.07      9.60 o
  -2   2  19        9.05        3.36      8.52 o
  -1   2  19      559.38      541.24     14.68 o
   0   2  19      911.95      947.56     19.81 o
   1   2  19      323.43      319.94     12.77 o
   2   2  19      473.91      480.50     16.87 o
   3   2  19      730.85      745.63     27.41 o
   4   2  19       48.11       61.10      9.14 o
   5   2  19       54.76       55.49      9.69 o
   6   2  19       70.51       71.77      9.63 o
   7   2  19       30.60       29.20      9.12 o
   8   2  19        8.54        0.67     10.97 o
   9   2  19       73.20       49.24     13.74 o
  -9   3  19      159.67      162.84      9.96 o
  -8   3  19      143.70      157.35     12.54 o
  -7   3  19       65.77       66.49      8.15 o
  -6   3  19      126.06      135.05      8.82 o
  -5   3  19       75.74       77.38      9.09 o
  -4   3  19       73.97       84.82      9.14 o
  -3   3  19       27.03       27.37      8.71 o
  -2   3  19      131.80      132.33      9.19 o
  -1   3  19       94.40       95.52      8.74 o
   0   3  19       90.96       87.25      9.58 o
   1   3  19      514.24      517.76     26.75 o
   2   3  19      354.21      343.90     22.38 o
   3   3  19      221.95      216.28     15.73 o
   4   3  19      197.49      191.91     17.79 o
   5   3  19      306.30      280.99     40.94 o
   6   3  19      133.99      136.91     13.72 o
   7   3  19       67.15       58.25     12.89 o
   8   3  19       13.95        9.85     16.26 o
  -8   4  19       13.56       10.94     19.11 o
  -7   4  19       42.82       47.20     11.53 o
  -6   4  19       20.03       22.28     11.61 o
  -5   4  19        0.03        3.65      9.87 o
  -4   4  19       29.81       28.27      9.01 o
  -3   4  19       61.16       47.64      9.71 o
  -2   4  19       23.47       18.56     10.07 o
  -1   4  19       15.86       16.62      9.46 o
   0   4  19       37.08       40.48     10.90 o
   1   4  19       25.02       29.24     12.00 o
   2   4  19       16.66        3.23     10.61 o
   3   4  19       22.22       12.83     12.30 o
   4   4  19       47.76       47.22     12.93 o
   5   4  19        6.21        8.52     19.90 o
   6   4  19       11.37        8.59     12.47 o
  -4   5  19       96.75       77.12     11.38 o
  -3   5  19       37.91       48.82     11.59 o
  -2   5  19       37.30       46.04     14.03 o
  -1   5  19       16.34       13.14     14.02 o
   0   5  19       21.87       28.98     13.98 o
   1   5  19       24.43       19.50     13.79 o
   2   5  19       16.84       19.99     18.76 o
  -2  -5  20       35.29       41.83     16.45 o
  -1  -5  20       13.82       27.13     13.95 o
  -7  -4  20       93.98       98.62     10.32 o
  -6  -4  20       60.00       63.98     11.94 o
  -5  -4  20      429.47      471.43     14.00 o
  -4  -4  20      162.62      177.93      9.99 o
  -3  -4  20       73.14       63.60      9.32 o
  -2  -4  20      241.39      258.47     10.83 o
  -1  -4  20       49.90       59.58      9.59 o
   0  -4  20       79.48       77.57     11.03 o
   1  -4  20       64.46       65.30     12.29 o
   2  -4  20       71.11       67.02     12.43 o
   3  -4  20      107.84       96.22     13.26 o
   4  -4  20       54.16       35.20     14.55 o
   5  -4  20      219.97      169.44     15.10 o
  -9  -3  20       60.81       40.16     11.74 o
  -8  -3  20        1.31       -9.64     11.54 o
  -7  -3  20       16.50       15.30     10.68 o
  -6  -3  20      104.12      112.53      8.86 o
  -5  -3  20       28.81       24.50      8.60 o
  -4  -3  20      288.52      293.40     10.24 o
  -3  -3  20      119.62      123.68      9.66 o
  -2  -3  20      102.78      101.52      9.67 o
  -1  -3  20       73.93       86.40      9.31 o
   0  -3  20       55.96       50.75      9.26 o
   1  -3  20       99.28      118.41      9.14 o
   2  -3  20      191.76      189.08     11.03 o
   3  -3  20       24.52       14.88     10.60 o
   4  -3  20       86.47       80.29     10.09 o
   5  -3  20       11.27        7.35     10.40 o
   6  -3  20      110.45      108.62     12.08 o
   7  -3  20       60.61       48.19     12.50 o
 -10  -2  20       20.10       21.05      8.98 o
  -9  -2  20        1.05       -8.18     10.51 o
  -8  -2  20        6.77       -0.92      8.98 o
  -7  -2  20       13.93        4.54      9.70 o
  -6  -2  20       11.02        8.67      8.53 o
  -5  -2  20       16.28       19.12      8.47 o
  -4  -2  20        3.58        3.74      7.91 o
  -3  -2  20       18.16        6.96      9.54 o
  -2  -2  20       71.01       68.86      9.41 o
  -1  -2  20      133.28      132.35      9.90 o
   0  -2  20       55.79       53.83      9.65 o
   1  -2  20       22.79       16.66      9.61 o
   2  -2  20       32.27       30.00      9.86 o
   3  -2  20        8.64       11.67      9.27 o
   4  -2  20       39.20       29.85      9.61 o
   5  -2  20       17.77       19.51      8.77 o
   6  -2  20        0.72        0.40      9.33 o
   7  -2  20        2.27       -2.08     11.20 o
   8  -2  20        1.64        3.61     10.13 o
 -11  -1  20       65.09       57.14     10.85 o
 -10  -1  20       26.71       33.55     11.64 o
  -9  -1  20       38.07       39.51      7.33 o
  -8  -1  20       27.31       23.66      8.05 o
  -7  -1  20        9.42        8.11      8.03 o
  -6  -1  20      195.69      185.51      8.71 o
  -5  -1  20       48.52       51.23      8.84 o
  -4  -1  20      234.53      251.42      9.06 o
  -3  -1  20      206.75      206.45      8.94 o
  -2  -1  20      343.48      351.85     11.03 o
  -1  -1  20      215.51      216.48      8.94 o
   0  -1  20      260.44      256.92      9.74 o
   1  -1  20      204.10      210.37      9.87 o
   2  -1  20      496.73      535.16     23.60 o
   3  -1  20      142.71      148.83      9.83 o
   4  -1  20       33.36       35.29      9.07 o
   5  -1  20        9.25        9.23      9.12 o
   6  -1  20       15.49       15.89      8.50 o
   7  -1  20       33.79       29.28      8.71 o
   8  -1  20       35.03       35.96     10.44 o
   9  -1  20       42.89       35.12     10.31 o
 -11   0  20       75.49       65.58     14.24 o
 -10   0  20       21.44       25.99      8.26 o
  -9   0  20      130.22      130.27      7.99 o
  -8   0  20      188.26      195.15      8.60 o
  -7   0  20      340.71      319.96      9.58 o
  -6   0  20      125.86      149.03      8.69 o
  -5   0  20     1575.72     1698.92     32.21 o
  -4   0  20     1073.65     1075.47     12.92 o
  -3   0  20       12.88        6.68      9.08 o
  -2   0  20      861.67      895.06     25.36 o
  -1   0  20      392.22      382.96     10.11 o
   0   0  20      181.88      194.71      9.62 o
   1   0  20      264.45      273.66      9.76 o
   2   0  20       32.05       39.56      9.21 o
   3   0  20       37.10       44.40      9.17 o
   4   0  20      290.44      294.93      9.67 o
   5   0  20      197.61      195.36     11.61 o
   6   0  20      239.44      251.52     10.76 o
   7   0  20        9.37        2.77      8.40 o
   8   0  20      137.81      142.29     11.17 o
   9   0  20      184.16      197.82     13.64 o
 -11   1  20       63.55       66.12     10.22 o
 -10   1  20       27.70       12.33     11.70 o
  -9   1  20       38.39       40.03      7.58 o
  -8   1  20       27.32       24.58      9.12 o
  -7   1  20        7.99       12.20      8.50 o
  -6   1  20      201.41      195.13      9.24 o
  -5   1  20       48.56       55.21      8.33 o
  -4   1  20      237.89      253.44      9.81 o
  -3   1  20      205.20      203.11      8.78 o
  -2   1  20      346.30      342.38      9.93 o
  -1   1  20      219.25      219.06      8.97 o
   0   1  20      257.66      247.62     10.06 o
   1   1  20      207.81      200.30      9.87 o
   2   1  20      491.97      517.75     15.29 o
   3   1  20      143.70      149.37      9.51 o
   4   1  20       36.06       35.20      8.79 o
   5   1  20        9.35        3.06      9.13 o
   6   1  20       13.56        6.99      9.09 o
   7   1  20       34.73       24.05      8.75 o
   8   1  20       34.81       42.22     10.35 o
   9   1  20       43.16       53.54     10.64 o
 -10   2  20       20.39       17.21      8.88 o
  -9   2  20        1.09       -2.12     11.31 o
  -8   2  20        6.92       11.76      8.82 o
  -7   2  20       13.56       10.50      8.46 o
  -6   2  20       11.00       12.27      9.65 o
  -5   2  20       16.29       15.75      8.10 o
  -4   2  20        3.87        9.82      7.87 o
  -3   2  20       18.64        9.99      9.12 o
  -2   2  20       73.25       73.09      9.60 o
  -1   2  20      133.47      135.50      9.50 o
   0   2  20       54.86       46.03      8.99 o
   1   2  20       22.82       19.88      9.47 o
   2   2  20       31.42       36.48      8.90 o
   3   2  20        9.21        7.30      9.74 o
   4   2  20       39.24       34.55      8.74 o
   5   2  20       17.20       15.10      9.03 o
   6   2  20        0.80        3.69      9.09 o
   7   2  20        2.34        7.77     10.17 o
   8   2  20        1.50       -3.11     10.92 o
  -9   3  20       60.41       57.54     10.68 o
  -8   3  20        1.51        4.99     11.56 o
  -7   3  20       16.26       20.62      9.96 o
  -6   3  20      103.61      105.07      8.83 o
  -5   3  20       29.96       24.98      8.75 o
  -4   3  20      280.49      278.62     10.06 o
  -3   3  20      123.79      126.44      9.61 o
  -2   3  20      106.29      113.25      8.98 o
  -1   3  20       74.36       87.91      9.17 o
   0   3  20       54.41       48.38     10.01 o
   1   3  20      100.42      103.89      9.20 o
   2   3  20      191.58      186.40      9.74 o
   3   3  20       23.84       16.03      9.77 o
   4   3  20       86.56       85.91     10.78 o
   5   3  20       11.58        9.69     13.33 o
   6   3  20      111.58      108.85     13.18 o
   7   3  20       61.02       61.26     12.58 o
  -7   4  20       94.61       82.35     11.73 o
  -6   4  20       60.30       65.45     10.20 o
  -5   4  20      427.46      457.05     16.12 o
  -4   4  20      161.16      162.29     11.20 o
  -3   4  20       74.23       69.30      8.69 o
  -2   4  20      243.27      248.57     10.32 o
  -1   4  20       49.71       56.19      8.96 o
   0   4  20       79.32       51.63     12.20 o
   1   4  20       64.27       37.34     12.48 o
   2   4  20       69.91       64.80     11.40 o
   3   4  20      108.49      105.33     14.69 o
   4   4  20       53.79       43.02     14.41 o
   5   4  20      218.12      164.74     17.21 o
  -1   5  20       13.90       -4.01     19.87 o
  -6  -4  21       22.13       25.95     11.54 o
  -5  -4  21       37.17       43.66     11.14 o
  -4  -4  21        2.65        6.10     11.25 o
  -3  -4  21       29.39       29.94     11.31 o
  -2  -4  21       50.22       52.61     11.65 o
  -1  -4  21        3.48        0.73     11.93 o
   0  -4  21       63.05       69.43     14.13 o
   1  -4  21        1.79        9.47     12.67 o
   2  -4  21       15.79        3.51     14.25 o
   3  -4  21        1.69        2.84     11.65 o
   4  -4  21       27.58       17.24     12.79 o
  -8  -3  21       30.82       21.57      9.61 o
  -7  -3  21        2.27        5.52     12.10 o
  -6  -3  21        3.68        7.63      8.43 o
  -5  -3  21       32.80       32.63      8.67 o
  -4  -3  21      171.28      172.53      9.23 o
  -3  -3  21       72.63       73.06      9.21 o
  -2  -3  21       68.37       69.54      9.51 o
  -1  -3  21      361.85      370.09     17.72 o
   0  -3  21      240.18      227.91     12.07 o
   1  -3  21      136.43      138.75     10.39 o
   2  -3  21       95.07       90.68     10.27 o
   3  -3  21       48.79       51.25     10.49 o
   4  -3  21       22.80       21.24     10.80 o
   5  -3  21       60.42       69.63     11.81 o
   6  -3  21       30.34       32.39     12.62 o
 -10  -2  21      102.74       90.01     12.68 o
  -9  -2  21        3.40        8.11      9.93 o
  -8  -2  21        1.72       -1.35      9.01 o
  -7  -2  21       14.24       17.24      7.97 o
  -6  -2  21       47.16       57.33      8.59 o
  -5  -2  21      442.79      459.72     12.94 o
  -4  -2  21       40.19       36.08      8.78 o
  -3  -2  21      657.12      679.10     19.26 o
  -2  -2  21      280.49      299.92     11.50 o
  -1  -2  21       17.52       14.07      9.29 o
   0  -2  21       81.60       84.40      9.51 o
   1  -2  21      231.89      242.46     11.57 o
   2  -2  21       12.77        3.75      8.96 o
   3  -2  21        2.17        4.43      8.80 o
   4  -2  21       75.30       69.68      9.58 o
   5  -2  21       50.70       58.17      8.85 o
   6  -2  21       58.41       77.75      9.41 o
   7  -2  21      243.01      255.99     12.14 o
   8  -2  21      179.13      135.08     16.15 o
 -11  -1  21      123.70       92.00     16.18 o
 -10  -1  21       41.62       46.32     10.82 o
  -9  -1  21      152.43      168.29     10.25 o
  -8  -1  21       95.48       97.30      8.26 o
  -7  -1  21        3.68        1.89      8.44 o
  -6  -1  21       81.54       78.61      8.77 o
  -5  -1  21       90.97       97.61      8.91 o
  -4  -1  21      106.02      113.89      9.08 o
  -3  -1  21       37.12       40.40      9.50 o
  -2  -1  21      274.04      299.94      9.70 o
  -1  -1  21      359.91      375.21     13.55 o
   0  -1  21      185.15      182.46      9.71 o
   1  -1  21      199.61      215.77     10.23 o
   2  -1  21      222.81      232.99      9.44 o
   3  -1  21       65.24       61.53      9.17 o
   4  -1  21      174.68      177.20      9.48 o
   5  -1  21       13.74       15.87      8.47 o
   6  -1  21       20.01       17.16      8.68 o
   7  -1  21        3.12        1.20     10.81 o
   8  -1  21       21.89       23.83     10.71 o
 -11   0  21        1.03       -5.27     12.35 o
 -10   0  21       63.21       56.09      9.28 o
  -9   0  21       67.75       66.76      8.67 o
  -8   0  21        1.93        2.18      9.21 o
  -7   0  21       23.09       20.53      7.82 o
  -6   0  21       58.66       65.00      8.87 o
  -5   0  21      145.06      152.58      8.73 o
  -4   0  21        0.94        0.82      8.36 o
  -3   0  21      111.03      123.82      9.14 o
  -2   0  21        0.10       -6.21      8.73 o
  -1   0  21       14.58       19.04      8.81 o
   0   0  21       60.48       58.58      8.91 o
   1   0  21       28.52       29.77      9.09 o
   2   0  21       33.06       34.17      8.89 o
   3   0  21        6.83        6.51      9.14 o
   4   0  21       75.87       77.44      8.96 o
   5   0  21        7.21        9.78      9.89 o
   6   0  21       16.28       16.93      9.08 o
   7   0  21        2.59        4.79      9.12 o
   8   0  21        0.96        2.90      9.94 o
 -11   1  21      122.75       84.35     16.10 o
 -10   1  21       41.54       33.68     10.88 o
  -9   1  21      152.24      168.19      9.43 o
  -8   1  21       94.53       96.38      8.28 o
  -7   1  21        3.40       -2.99      8.48 o
  -6   1  21       81.07       81.24      8.77 o
  -5   1  21       93.23       99.88      8.87 o
  -4   1  21      105.14      109.32      9.03 o
  -3   1  21       36.89       35.42      8.91 o
  -2   1  21      270.70      278.87      9.66 o
  -1   1  21      360.12      362.22     11.60 o
   0   1  21      181.94      191.79      9.11 o
   1   1  21      197.93      209.51      9.49 o
   2   1  21      227.72      228.23      9.79 o
   3   1  21       65.11       65.43      9.14 o
   4   1  21      174.76      180.14      9.74 o
   5   1  21       12.87       12.87      8.78 o
   6   1  21       21.26       20.58      8.72 o
   7   1  21        2.99       -2.57     10.28 o
   8   1  21       21.66       24.85     10.68 o
 -10   2  21      101.19       84.55     13.40 o
  -9   2  21        3.15        3.23     11.44 o
  -8   2  21        1.89        9.59      9.93 o
  -7   2  21       13.95        5.48      8.16 o
  -6   2  21       50.00       46.51      8.60 o
  -5   2  21      436.76      450.16     10.13 o
  -4   2  21       41.28       33.14      8.76 o
  -3   2  21      651.89      657.38     10.90 o
  -2   2  21      280.72      291.63      9.86 o
  -1   2  21       17.13       12.45      9.15 o
   0   2  21       81.64       92.37      9.46 o
   1   2  21      226.96      228.18      9.92 o
   2   2  21       13.49       14.19      8.75 o
   3   2  21        2.60       -0.57      8.84 o
   4   2  21       74.54       75.60      9.43 o
   5   2  21       52.38       58.86      9.43 o
   6   2  21       56.49       67.34     12.73 o
   7   2  21      240.66      252.98     11.95 o
   8   2  21      180.03      149.08     18.49 o
  -9   3  21        5.15       -4.11     19.52 o
  -8   3  21       31.39       23.76      9.47 o
  -7   3  21        2.25       12.01     11.96 o
  -6   3  21        3.98       14.77      9.63 o
  -5   3  21       33.15       36.44      8.79 o
  -4   3  21      169.40      171.14      9.12 o
  -3   3  21       71.43       67.86      9.37 o
  -2   3  21       67.03       60.61      9.76 o
  -1   3  21      359.10      366.77      9.73 o
   0   3  21      240.42      223.22     10.70 o
   1   3  21      136.71      129.21     10.50 o
   2   3  21       94.94       83.06     10.55 o
   3   3  21       49.97       49.36      9.69 o
   4   3  21       22.63       22.17     10.82 o
   5   3  21       59.46       50.18     14.43 o
   6   3  21       31.32       31.62     12.52 o
  -6   4  21       21.93       11.80     10.23 o
  -5   4  21       36.55       27.29     10.87 o
  -4   4  21        2.76        6.58      9.73 o
  -3   4  21       28.71       20.68     11.27 o
  -2   4  21       50.52       52.68     11.53 o
  -1   4  21        3.34        8.87     11.86 o
   0   4  21       62.60       58.82     14.05 o
   1   4  21        1.49      -11.07     12.69 o
   2   4  21       16.12        7.86     12.73 o
   3   4  21        1.61       -6.95     11.66 o
   4   4  21       27.12       19.43     12.48 o
  -5  -4  22       80.65       75.94     10.94 o
  -4  -4  22       14.13       17.07     10.97 o
  -3  -4  22        6.45       -3.93     10.64 o
  -2  -4  22        6.31       -2.41     10.66 o
  -1  -4  22      108.97      100.14     12.56 o
   0  -4  22      210.01      215.64     27.51 o
   1  -4  22        8.16       17.69     12.52 o
   2  -4  22      210.66      208.40     15.18 o
   3  -4  22      248.49      230.75     25.38 o
  -8  -3  22        5.36       16.70      9.85 o
  -7  -3  22       54.20       64.01     11.86 o
  -6  -3  22      138.71      146.99     11.32 o
  -5  -3  22        3.13       -0.88      7.96 o
  -4  -3  22      297.89      294.24     10.21 o
  -3  -3  22      118.35      128.64      8.99 o
  -2  -3  22        4.84       -0.30      9.29 o
  -1  -3  22       93.78      101.81      9.88 o
   0  -3  22       92.99       92.34      9.35 o
   1  -3  22      107.24      114.87     10.24 o
   2  -3  22       14.08        7.93     10.90 o
   3  -3  22       96.08       94.99     10.04 o
   4  -3  22       98.93      107.40     12.92 o
   5  -3  22       41.63       54.11     11.44 o
   6  -3  22       83.03       69.06     11.34 o
  -9  -2  22        4.31       14.08     11.39 o
  -8  -2  22       17.47        9.29     11.57 o
  -7  -2  22       42.36       32.28      8.10 o
  -6  -2  22       31.00       25.39      8.61 o
  -5  -2  22        6.46        0.92      8.90 o
  -4  -2  22       68.74       70.76      9.34 o
  -3  -2  22        9.44       12.56      8.58 o
  -2  -2  22       11.99       14.72      8.30 o
  -1  -2  22       18.56        9.13      8.64 o
   0  -2  22       45.60       46.23      8.23 o
   1  -2  22       34.95       35.06      9.23 o
   2  -2  22       26.07       27.09      9.51 o
   3  -2  22       17.97       13.55      9.32 o
   4  -2  22       16.25       18.46      9.31 o
   5  -2  22        4.51       11.35      9.45 o
   6  -2  22       20.50       19.59     11.15 o
   7  -2  22        1.38       13.38     10.73 o
 -10  -1  22        9.21       12.60     10.52 o
  -9  -1  22       87.49       76.19     11.84 o
  -8  -1  22      145.88      147.03     10.91 o
  -7  -1  22      121.19      132.42      8.36 o
  -6  -1  22      181.51      202.64      9.16 o
  -5  -1  22       41.18       30.97      8.19 o
  -4  -1  22      138.22      139.68      8.61 o
  -3  -1  22      150.07      153.91      9.36 o
  -2  -1  22      167.41      179.27      9.52 o
  -1  -1  22       99.99      102.45      8.76 o
   0  -1  22       48.71       46.77      8.80 o
   1  -1  22      151.58      169.26      9.44 o
   2  -1  22       37.67       33.33      8.81 o
   3  -1  22      135.12      143.28      9.33 o
   4  -1  22       20.67       22.48      8.88 o
   5  -1  22       34.59       38.66      9.06 o
   6  -1  22       85.70       81.32      9.57 o
   7  -1  22       36.38       46.57     10.41 o
   8  -1  22       15.20       14.50     10.04 o
 -10   0  22      473.22      442.19     16.28 o
  -9   0  22      124.86      145.28      9.80 o
  -8   0  22       85.63       85.71      8.24 o
  -7   0  22      785.42      802.98     17.86 o
  -6   0  22       35.79       36.59      8.62 o
  -5   0  22       15.56       15.66      8.65 o
  -4   0  22       47.85       56.53      7.81 o
  -3   0  22       78.44       84.23      8.42 o
  -2   0  22        2.30        9.14      8.72 o
  -1   0  22      422.92      430.08     11.57 o
   0   0  22      540.54      556.09     15.84 o
   1   0  22        0.10        2.13      8.68 o
   2   0  22      614.49      619.10     20.09 o
   3   0  22     1052.53     1089.88     39.38 o
   4   0  22        1.19        1.29      8.56 o
   5   0  22        1.04        0.01      9.73 o
   6   0  22       59.37       55.68      8.60 o
   7   0  22        8.39        5.14      9.95 o
   8   0  22        1.43        0.02     10.53 o
 -10   1  22        9.75        2.32      9.93 o
  -9   1  22       88.00       74.16     11.80 o
  -8   1  22      146.09      144.96      8.82 o
  -7   1  22      123.21      136.41      8.33 o
  -6   1  22      179.17      199.09      9.08 o
  -5   1  22       41.46       30.87      8.95 o
  -4   1  22      138.45      137.91      9.11 o
  -3   1  22      149.38      151.68      9.40 o
  -2   1  22      168.21      175.16      9.48 o
  -1   1  22       99.97      104.53      8.82 o
   0   1  22       48.50       48.40      8.29 o
   1   1  22      150.45      164.26     11.38 o
   2   1  22       38.01       39.22      9.01 o
   3   1  22      133.56      137.05      9.31 o
   4   1  22       19.63       25.27      8.80 o
   5   1  22       35.79       32.78      9.18 o
   6   1  22       83.59       79.50      9.61 o
   7   1  22       37.51       38.27     10.49 o
   8   1  22       14.74       10.96      9.71 o
  -9   2  22        4.50        2.41     10.51 o
  -8   2  22       17.84       26.94     11.45 o
  -7   2  22       42.53       37.74      7.99 o
  -6   2  22       30.36       25.43      9.12 o
  -5   2  22        6.65        4.59      8.87 o
  -4   2  22       68.40       58.87      9.04 o
  -3   2  22       10.24        8.87      8.57 o
  -2   2  22       12.31       11.35      8.06 o
  -1   2  22       19.33       18.09      9.07 o
   0   2  22       46.42       45.67      8.80 o
   1   2  22       34.76       27.61      9.24 o
   2   2  22       25.84       30.54      9.43 o
   3   2  22       18.11       16.68      9.53 o
   4   2  22       16.61       10.69      8.63 o
   5   2  22        4.72        7.36      9.75 o
   6   2  22       20.49       23.12     13.69 o
   7   2  22        1.54        2.13     11.13 o
  -8   3  22        5.57       10.13      9.66 o
  -7   3  22       54.89       70.93     12.23 o
  -6   3  22      136.88      139.90     12.79 o
  -5   3  22        2.72       -4.95      7.89 o
  -4   3  22      294.18      269.94     12.08 o
  -3   3  22      121.04      120.30      9.58 o
  -2   3  22        5.04        0.41      9.40 o
  -1   3  22       93.93       96.17      9.85 o
   0   3  22       93.03       88.26      9.92 o
   1   3  22      105.59       95.38     10.45 o
   2   3  22       14.17       30.55      9.23 o
   3   3  22       96.50       95.28     10.17 o
   4   3  22       98.50      109.04     12.89 o
   5   3  22       42.20       46.43     16.16 o
  -5   4  22       80.38       70.67     10.13 o
  -4   4  22       14.26        7.42     10.69 o
  -3   4  22        6.00        2.95     11.09 o
  -2   4  22        6.32       -3.83     10.60 o
  -1   4  22      110.51       96.14     12.52 o
   0   4  22      213.23      195.96     15.14 o
   1   4  22        8.17       21.73     15.69 o
   2   4  22      210.36      207.92     28.25 o
   3   4  22      247.21      240.18     39.30 o
  -4  -4  23       11.25       12.52     10.02 o
  -3  -4  23        3.64        3.13     11.26 o
  -2  -4  23       11.23        9.91     11.72 o
  -1  -4  23       10.36       13.31     11.15 o
   0  -4  23       14.93       12.57     11.01 o
   1  -4  23        6.21        1.51     12.73 o
   2  -4  23       20.34       16.08     11.41 o
  -7  -3  23      166.65      161.86     10.59 o
  -6  -3  23      198.46      223.36     10.89 o
  -5  -3  23       70.06       73.55     11.12 o
  -4  -3  23      227.90      231.50     10.04 o
  -3  -3  23       64.24       65.69      8.74 o
  -2  -3  23      145.37      152.92      8.60 o
  -1  -3  23       52.71       51.10      9.63 o
   0  -3  23        1.25       -1.08      9.34 o
   1  -3  23       34.69       35.85      9.19 o
   2  -3  23       66.39       63.74     12.87 o
   3  -3  23       93.46      101.35     10.94 o
   4  -3  23       71.45       71.13     12.44 o
   5  -3  23       33.72       23.68     11.21 o
  -9  -2  23      128.48      119.52     11.97 o
  -8  -2  23      178.87      185.46     10.74 o
  -7  -2  23      115.68      125.16     13.10 o
  -6  -2  23      148.89      148.02      8.94 o
  -5  -2  23      449.18      487.30     13.06 o
  -4  -2  23       82.27       85.99      8.75 o
  -3  -2  23        8.94        8.96      8.53 o
  -2  -2  23        5.11        6.32      8.21 o
  -1  -2  23       38.65       37.38      9.21 o
   0  -2  23        2.76        8.02      8.46 o
   1  -2  23      207.21      216.79      9.89 o
   2  -2  23      482.99      540.32     27.57 o
   3  -2  23       11.15        6.23      9.33 o
   4  -2  23      355.09      389.81     23.95 o
   5  -2  23      454.57      527.10     28.22 o
   6  -2  23       19.76       15.43     11.23 o
  -9  -1  23        6.19       12.10     11.40 o
  -8  -1  23       57.04       65.60      9.97 o
  -7  -1  23      107.58      104.50      8.00 o
  -6  -1  23       88.54       82.33      8.33 o
  -5  -1  23       59.82       61.71      8.73 o
  -4  -1  23      328.35      337.11      9.63 o
  -3  -1  23      136.16      150.72      9.10 o
  -2  -1  23      125.28      134.84      8.82 o
  -1  -1  23       34.55       35.00      8.20 o
   0  -1  23       86.01       86.55      9.48 o
   1  -1  23       42.26       33.36      9.02 o
   2  -1  23      136.91      134.69      9.63 o
   3  -1  23      120.42      135.99      9.31 o
   4  -1  23       15.55       20.68      8.82 o
   5  -1  23       70.47       71.19      8.90 o
   6  -1  23      143.70      143.82     10.67 o
   7  -1  23       58.82       67.48     10.84 o
 -10   0  23        3.04       -9.20      9.95 o
  -9   0  23        4.67        0.47     10.06 o
  -8   0  23       33.65       27.07      8.79 o
  -7   0  23       12.78       13.62      8.57 o
  -6   0  23        0.02       -4.97      8.47 o
  -5   0  23       11.47       10.65      7.99 o
  -4   0  23       11.40       13.49      8.61 o
  -3   0  23      163.36      167.73      8.81 o
  -2   0  23       18.90       19.16      8.75 o
  -1   0  23        2.31       -0.48      8.63 o
   0   0  23        3.20       -2.61      8.78 o
   1   0  23        6.86        5.05      8.77 o
   2   0  23       82.03       81.09      9.25 o
   3   0  23       35.82       32.98      8.79 o
   4   0  23        0.01        1.12      8.43 o
   5   0  23        6.34        6.86     10.10 o
   6   0  23       29.44       24.61     10.10 o
   7   0  23        7.21        3.78      9.93 o
  -9   1  23        6.36        3.30     10.61 o
  -8   1  23       57.69       68.47      9.93 o
  -7   1  23      110.01      109.35      8.26 o
  -6   1  23       88.95       87.73      8.74 o
  -5   1  23       61.36       62.27      8.23 o
  -4   1  23      333.45      354.99      9.61 o
  -3   1  23      139.11      152.08      9.03 o
  -2   1  23      124.99      121.25      9.26 o
  -1   1  23       35.11       34.88      8.74 o
   0   1  23       84.61       82.62      9.16 o
   1   1  23       42.83       34.23      9.33 o
   2   1  23      136.45      137.37      9.32 o
   3   1  23      120.34      131.77      9.30 o
   4   1  23       16.67       25.93      8.89 o
   5   1  23       69.37       78.01      9.25 o
   6   1  23      144.03      154.74     11.30 o
   7   1  23       58.68       67.88     10.84 o
  -9   2  23      130.18      127.32     13.93 o
  -8   2  23      183.25      196.58     12.02 o
  -7   2  23      113.87      120.24      9.72 o
  -6   2  23      154.51      143.51      8.97 o
  -5   2  23      448.53      482.62      9.76 o
  -4   2  23       86.37       81.80      8.77 o
  -3   2  23       10.10       13.88      8.74 o
  -2   2  23        4.89        5.85      8.41 o
  -1   2  23       37.75       36.52      8.32 o
   0   2  23        2.82        9.92      8.47 o
   1   2  23      207.19      213.00      9.32 o
   2   2  23      483.09      539.27     20.27 o
   3   2  23       10.88       11.11      8.64 o
   4   2  23      357.07      393.92     15.04 o
   5   2  23      458.92      542.95     25.07 o
   6   2  23       20.30       28.78     13.08 o
  -7   3  23      168.21      158.24     10.53 o
  -6   3  23      197.66      217.15     10.77 o
  -5   3  23       69.55       76.43     10.63 o
  -4   3  23      228.17      231.05      9.82 o
  -3   3  23       65.74       67.07      8.62 o
  -2   3  23      145.13      166.16      8.45 o
  -1   3  23       53.41       53.06      9.57 o
   0   3  23        1.24        1.78      9.27 o
   1   3  23       34.96       36.60      8.56 o
   2   3  23       67.98       68.55     11.65 o
   3   3  23       95.20      104.69     11.57 o
   4   3  23       71.62       67.92     11.53 o
   5   3  23       33.88       31.53     15.35 o
  -4   4  23       11.17       13.83      9.87 o
  -3   4  23        3.48       -3.89     11.19 o
  -2   4  23       11.29       24.57     11.36 o
  -1   4  23       10.09       12.48     12.03 o
   0   4  23       14.82        9.07     12.05 o
   1   4  23        6.17       12.47     12.45 o
   2   4  23       19.97       16.15     11.34 o
  -6  -3  24       55.83       55.35     10.20 o
  -5  -3  24       27.80       22.95     10.87 o
  -4  -3  24       70.37       67.06     10.71 o
  -3  -3  24       26.39       26.79     10.18 o
  -2  -3  24       84.49       95.15     10.63 o
  -1  -3  24       30.44       39.57     11.13 o
   0  -3  24       33.70       33.76     10.18 o
   1  -3  24      138.21      144.54     12.32 o
   2  -3  24       49.98       42.30     13.08 o
   3  -3  24      106.23      109.24     12.41 o
   4  -3  24      103.04       92.75     12.44 o
  -8  -2  24       10.28       10.50      9.95 o
  -7  -2  24       20.42       24.08      9.05 o
  -6  -2  24       12.45       11.40      9.44 o
  -5  -2  24       55.03       56.45      8.93 o
  -4  -2  24       28.97       28.90      8.48 o
  -3  -2  24        5.64       10.72      7.90 o
  -2  -2  24        5.54        4.36      8.16 o
  -1  -2  24        6.84        4.72      9.02 o
   0  -2  24        6.36        4.02      9.07 o
   1  -2  24       76.96       81.87      9.36 o
   2  -2  24        4.94        0.19      9.14 o
   3  -2  24       15.57       16.07      8.54 o
   4  -2  24       32.27       31.24     10.68 o
   5  -2  24       10.50       14.20     10.35 o
   6  -2  24        3.80       -9.73     19.40 o
  -9  -1  24       47.35       41.38      9.49 o
  -8  -1  24       20.50       25.68      9.46 o
  -7  -1  24       78.85       73.06      9.07 o
  -6  -1  24      115.54      120.72      8.84 o
  -5  -1  24       28.77       25.53      8.12 o
  -4  -1  24       16.74       15.87      8.57 o
  -3  -1  24        5.99       15.79      8.78 o
  -2  -1  24       20.49       21.89      8.62 o
  -1  -1  24        5.59       -1.94      8.26 o
   0  -1  24       47.93       48.98      9.17 o
   1  -1  24      162.12      169.43      8.88 o
   2  -1  24       87.19       85.71      8.83 o
   3  -1  24      191.07      185.00      9.20 o
   4  -1  24      127.18      123.38      9.27 o
   5  -1  24       23.82       19.25     10.54 o
   6  -1  24       62.09       56.79     10.95 o
  -9   0  24       42.02       37.54     10.04 o
  -8   0  24       45.66       43.24     10.08 o
  -7   0  24        0.29        0.32      7.78 o
  -6   0  24        0.44        4.03      8.38 o
  -5   0  24       24.12       25.09      7.62 o
  -4   0  24      198.85      212.80      8.75 o
  -3   0  24      643.21      662.30     10.48 o
  -2   0  24        3.86        1.60      8.85 o
  -1   0  24        2.69        6.39      8.56 o
   0   0  24      283.85      270.91      9.41 o
   1   0  24      409.23      422.57     14.54 o
   2   0  24        1.73        6.83      8.51 o
   3   0  24       58.24       55.76      8.58 o
   4   0  24        8.55       11.47      8.37 o
   5   0  24       33.48       26.48     12.62 o
   6   0  24       14.31       20.82     10.02 o
   7   0  24       86.91       82.59     10.57 o
  -9   1  24       48.46       43.63      9.45 o
  -8   1  24       20.00       22.29      9.46 o
  -7   1  24       80.76       83.12      8.51 o
  -6   1  24      115.30      123.12      9.68 o
  -5   1  24       28.72       27.88      8.02 o
  -4   1  24       18.68       22.98      8.57 o
  -3   1  24        5.82       15.29      8.21 o
  -2   1  24       19.90       19.15      8.50 o
  -1   1  24        4.46        4.10      8.66 o
   0   1  24       50.08       48.63      9.20 o
   1   1  24      164.09      170.79      8.66 o
   2   1  24       88.11       86.50      8.31 o
   3   1  24      190.33      192.05      9.49 o
   4   1  24      130.12      125.14      9.30 o
   5   1  24       23.52       20.41     10.94 o
   6   1  24       62.53       66.33     10.53 o
  -8   2  24       10.30       13.00      9.80 o
  -7   2  24       20.69       25.29      8.98 o
  -6   2  24       12.97       10.60      9.60 o
  -5   2  24       54.80       60.44      8.86 o
  -4   2  24       28.53       29.70      8.24 o
  -3   2  24        5.95       10.01      7.44 o
  -2   2  24        5.17       10.36      8.92 o
  -1   2  24        7.03       -0.67      8.69 o
   0   2  24        6.76       -1.06      9.05 o
   1   2  24       77.15       78.68      9.37 o
   2   2  24        4.94        3.33      9.12 o
   3   2  24       16.09       16.85      9.26 o
   4   2  24       32.30       41.06     11.46 o
   5   2  24       10.39       16.21     10.48 o
  -6   3  24       56.05       55.48     10.14 o
  -5   3  24       27.24       21.17     10.10 o
  -4   3  24       70.49       78.48     10.97 o
  -3   3  24       25.81       21.20     10.15 o
  -2   3  24       86.43      108.01     10.13 o
  -1   3  24       31.00       32.63     10.29 o
   0   3  24       35.17       31.78     10.56 o
   1   3  24      135.18      136.66     12.18 o
   2   3  24       50.56       50.00     11.22 o
   3   3  24      107.56      117.76     12.46 o
   4   3  24      104.12       91.80     12.47 o
  -2   4  24       86.24       73.20     16.95 o
   0   4  24      255.76      227.25     18.64 o
  -5  -3  25       32.45       26.86      9.77 o
  -4  -3  25       39.56       39.95     10.27 o
  -3  -3  25       27.79       28.08     10.29 o
  -2  -3  25       12.41       20.48     10.80 o
  -1  -3  25       10.53        3.65     11.33 o
   0  -3  25      100.59      102.69     10.89 o
   1  -3  25      209.31      228.21     12.32 o
   2  -3  25       42.30       41.19     11.60 o
   3  -3  25       69.26       52.23     14.18 o
  -7  -2  25       47.20       55.31     10.12 o
  -6  -2  25        0.52        9.05      9.95 o
  -5  -2  25        9.17        4.83     10.13 o
  -4  -2  25       67.55       66.52      9.88 o
  -3  -2  25       30.32       32.54      7.76 o
  -2  -2  25       51.86       57.87      8.33 o
  -1  -2  25      304.76      332.46     15.45 o
   0  -2  25      209.05      225.86      9.25 o
   1  -2  25       51.00       61.83      9.37 o
   2  -2  25      381.16      410.18     13.47 o
   3  -2  25      193.93      222.23     15.89 o
   4  -2  25       44.90       48.84     11.05 o
   5  -2  25      146.72      136.48     20.12 o
  -8  -1  25       30.54       36.96      9.36 o
  -7  -1  25       71.35       63.29      9.66 o
  -6  -1  25       51.30       53.74      9.26 o
  -5  -1  25       47.55       38.17      8.52 o
  -4  -1  25       51.36       46.84      8.29 o
  -3  -1  25        4.46        1.04      8.65 o
  -2  -1  25        6.09       15.30      8.60 o
  -1  -1  25        1.97       -0.91      8.42 o
   0  -1  25       74.04       80.95      8.95 o
   1  -1  25      167.35      174.03      9.40 o
   2  -1  25       72.48       81.19      8.81 o
   3  -1  25      238.92      253.13     12.45 o
   4  -1  25      196.27      215.35     10.89 o
   5  -1  25       79.14      102.55     10.61 o
   6  -1  25       79.27       68.31     10.52 o
  -9   0  25        3.41       -2.41     11.00 o
  -8   0  25       17.68       15.46      9.95 o
  -7   0  25        3.14        4.72      9.40 o
  -6   0  25       17.56       22.83      8.67 o
  -5   0  25       22.69       31.29      7.99 o
  -4   0  25       43.23       44.03      8.63 o
  -3   0  25       42.18       37.92      8.66 o
  -2   0  25       17.71       15.77      8.52 o
  -1   0  25       47.21       60.08      8.64 o
   0   0  25        0.02       -0.11      8.44 o
   1   0  25        1.01        3.17      8.34 o
   2   0  25        3.36        5.36      8.76 o
   3   0  25        4.04        8.09      8.69 o
   4   0  25       22.61       24.45     10.40 o
   5   0  25       21.60       17.70     12.77 o
   6   0  25        4.87        3.66     10.51 o
  -8   1  25       30.04       30.38      8.94 o
  -7   1  25       73.28       71.03      9.71 o
  -6   1  25       52.81       51.01      9.59 o
  -5   1  25       48.00       45.92      8.01 o
  -4   1  25       51.81       48.16      8.11 o
  -3   1  25        4.00        4.60      8.34 o
  -2   1  25        6.38        8.43      8.09 o
  -1   1  25        2.05       -0.03      8.38 o
   0   1  25       71.35       69.30      9.27 o
   1   1  25      167.34      174.28      9.40 o
   2   1  25       72.35       82.31      9.29 o
   3   1  25      236.68      245.15      9.99 o
   4   1  25      200.56      214.10     11.59 o
   5   1  25       78.23       85.82     10.69 o
   6   1  25       80.01       59.21     14.06 o
  -7   2  25       46.68       48.79     10.01 o
  -6   2  25        0.65       -1.23      9.33 o
  -5   2  25        9.80        2.39     10.02 o
  -4   2  25       66.60       64.44      9.77 o
  -3   2  25       31.68       31.37      8.20 o
  -2   2  25       50.11       54.08      9.05 o
  -1   2  25      302.04      319.04     10.15 o
   0   2  25      207.37      219.67      9.77 o
   1   2  25       49.49       52.00      8.99 o
   2   2  25      380.54      413.59     12.78 o
   3   2  25      196.91      217.74     11.80 o
   4   2  25       44.62       40.51     11.08 o
   5   2  25      147.51      142.01     11.84 o
  -5   3  25       32.88       21.23     10.74 o
  -4   3  25       39.47       51.57     10.13 o
  -3   3  25       26.83       29.50     10.23 o
  -2   3  25       12.64       11.93     10.73 o
  -1   3  25       10.24       12.26     11.20 o
   0   3  25       99.66       98.19     10.88 o
   1   3  25      208.15      227.63     11.70 o
   2   3  25       42.09       43.96     10.99 o
   3   3  25       68.51       66.17     11.65 o
  -4  -3  26       82.15       50.07     19.33 o
  -3  -3  26       24.77       24.06     10.92 o
  -2  -3  26       94.02      101.94     11.21 o
  -1  -3  26      154.72      163.34     11.69 o
   0  -3  26       37.74       40.05     10.60 o
   1  -3  26      130.41      120.07     11.50 o
  -6  -2  26       27.85       30.91      9.89 o
  -5  -2  26       20.36       18.28      9.02 o
  -4  -2  26        5.12        5.93     10.47 o
  -3  -2  26       17.18        9.02      9.87 o
  -2  -2  26       40.00       56.61     10.53 o
  -1  -2  26        3.20       -9.82     10.85 o
   0  -2  26        9.89        5.89     10.51 o
   1  -2  26       17.47       21.42     10.08 o
   2  -2  26       24.25       21.39     11.09 o
   3  -2  26        8.60       10.41     10.55 o
   4  -2  26        1.10        5.77     14.32 o
  -8  -1  26        8.26        3.18     19.85 o
  -7  -1  26       58.98       52.91      9.13 o
  -6  -1  26       12.90       25.41      8.96 o
  -5  -1  26       94.04      107.80     10.25 o
  -4  -1  26       26.01       26.97      8.32 o
  -3  -1  26       13.47       17.68      8.35 o
  -2  -1  26      106.40      116.34      8.29 o
  -1  -1  26       28.97       34.22      8.55 o
   0  -1  26       74.86       82.25      9.01 o
   1  -1  26       90.93      101.48      9.18 o
   2  -1  26      124.02      126.96     10.60 o
   3  -1  26      221.94      254.77     11.79 o
   4  -1  26        4.97       -7.18     10.84 o
   5  -1  26       41.01       36.36     10.10 o
  -8   0  26       92.30       86.29      9.50 o
  -7   0  26        1.61        3.32      9.42 o
  -6   0  26      391.07      427.70     13.12 o
  -5   0  26      217.79      236.46      9.75 o
  -4   0  26        9.40        3.42      8.48 o
  -3   0  26      121.28      121.73      8.76 o
  -2   0  26        0.26        5.28      8.59 o
  -1   0  26       25.99       36.78      8.41 o
   0   0  26       74.37       80.18      8.66 o
   1   0  26      144.20      128.87      8.92 o
   2   0  26      453.89      501.43     19.12 o
   3   0  26      202.32      206.54     10.98 o
   4   0  26      356.72      389.90     11.38 o
   5   0  26      206.11      200.93     13.96 o
  -7   1  26       59.50       57.27      9.13 o
  -6   1  26       12.80       16.87      8.98 o
  -5   1  26       93.12      101.94     10.16 o
  -4   1  26       26.53       34.02      8.68 o
  -3   1  26       12.30       13.02      8.35 o
  -2   1  26      104.80      108.70      8.30 o
  -1   1  26       29.65       27.61      9.08 o
   0   1  26       73.63       73.81      8.74 o
   1   1  26       88.70       97.28      9.13 o
   2   1  26      126.22      111.36     10.29 o
   3   1  26      220.96      247.73     12.52 o
   4   1  26        5.24        6.98     10.42 o
   5   1  26       39.62       32.95     10.13 o
  -6   2  26       28.05       24.21      9.84 o
  -5   2  26       20.02       18.61      8.98 o
  -4   2  26        5.35        9.48     10.04 o
  -3   2  26       16.98       15.82     10.76 o
  -2   2  26       39.38       34.22     10.57 o
  -1   2  26        3.32       -2.29     10.65 o
   0   2  26        9.78        1.12     10.15 o
   1   2  26       17.64       17.75     10.28 o
   2   2  26       24.95       16.51     10.80 o
   3   2  26        8.57       14.32     10.10 o
   4   2  26        1.14       -2.71     15.66 o
  -4   3  26       81.96       68.15     14.02 o
  -3   3  26       24.25       21.26     10.61 o
  -2   3  26       93.20       96.15     11.18 o
  -1   3  26      153.41      152.45     11.43 o
   0   3  26       37.21       31.25     11.15 o
   1   3  26      129.92      101.69     11.85 o
  -5  -2  27        8.93        3.86     10.15 o
  -4  -2  27      223.88      224.68     13.77 o
  -3  -2  27      268.91      296.51     12.57 o
  -2  -2  27       79.96       87.39     11.01 o
  -1  -2  27       90.92      102.06     11.01 o
   0  -2  27      244.88      266.58     11.62 o
   1  -2  27       24.20       26.18     11.23 o
   2  -2  27       39.73       28.75     11.13 o
  -7  -1  27        6.14        3.28     12.17 o
  -6  -1  27       40.46       40.93     10.04 o
  -5  -1  27       43.37       51.14     10.10 o
  -4  -1  27       28.21       36.33      9.76 o
  -3  -1  27      148.33      161.32     10.53 o
  -2  -1  27      184.29      209.92     11.24 o
  -1  -1  27      129.07      163.29     10.63 o
   0  -1  27      138.62      158.20     10.99 o
   1  -1  27      264.64      289.44     16.15 o
   2  -1  27       31.61       33.92     10.59 o
   3  -1  27      227.60      239.75     12.99 o
   4  -1  27       40.14       45.74     10.40 o
  -7   0  27       14.57        5.91      9.86 o
  -6   0  27       35.17       27.49     10.18 o
  -5   0  27        0.92        8.11      9.94 o
  -4   0  27        0.07       -9.05     10.07 o
  -3   0  27        2.19        1.25      9.42 o
  -2   0  27       11.40       15.42      8.84 o
  -1   0  27       41.63       52.62      9.24 o
   0   0  27        5.82        9.61      9.48 o
   1   0  27        0.09       -8.96     10.91 o
   2   0  27       13.76       19.42     10.74 o
   3   0  27       58.76       63.80     10.69 o
   4   0  27        7.14       -1.80     10.98 o
  -7   1  27        5.89        7.30     10.85 o
  -6   1  27       40.63       49.18     10.10 o
  -5   1  27       43.02       43.22      9.69 o
  -4   1  27       28.72       32.50      9.53 o
  -3   1  27      146.70      154.10     10.26 o
  -2   1  27      185.47      203.76     10.41 o
  -1   1  27      128.30      155.96     11.40 o
   0   1  27      138.03      170.06     10.57 o
   1   1  27      264.98      289.90     11.44 o
   2   1  27       31.81       34.92     10.27 o
   3   1  27      226.36      229.09     11.17 o
   4   1  27       40.26       46.32     11.87 o
  -5   2  27        9.01        5.78     10.50 o
  -4   2  27      223.00      222.88     10.72 o
  -3   2  27      269.47      292.05     11.40 o
  -2   2  27       80.63       78.92     11.01 o
  -1   2  27       89.20       92.70     10.67 o
   0   2  27      242.54      252.35     11.69 o
   1   2  27       25.04       19.98     10.99 o
   2   2  27       39.29       30.36     10.76 o
  -3  -2  28        4.34        1.05      9.41 o
  -2  -2  28        1.58       -2.56     10.44 o
  -1  -2  28       10.53       14.15     10.01 o
   0  -2  28       22.83       27.91      9.63 o
  -5  -1  28       61.60       58.27     10.03 o
  -4  -1  28       53.53       66.38     10.13 o
  -3  -1  28       15.90       13.95      9.47 o
  -2  -1  28       19.78       20.07      9.57 o
  -1  -1  28       31.96       41.84     10.16 o
   0  -1  28       59.27       77.93      9.94 o
   1  -1  28       51.20       48.87      9.89 o
   2  -1  28        9.29       10.96     10.50 o
  -6   0  28        8.19       -2.02      9.76 o
  -5   0  28        1.75       -2.00      9.34 o
  -4   0  28        5.95       -6.57     10.32 o
  -3   0  28        0.01       -1.37      9.37 o
  -2   0  28       81.95       76.98     10.04 o
  -1   0  28      165.15      192.96     11.29 o
   0   0  28       33.37       38.44     10.44 o
   1   0  28       88.86      107.64     10.51 o
   2   0  28      589.77      565.56     31.65 o
   3   0  28       84.65       76.26     10.29 o
  -5   1  28       62.50       65.82     10.09 o
  -4   1  28       53.97       60.59      9.67 o
  -3   1  28       16.01        7.47      9.51 o
  -2   1  28       19.99       19.14     10.04 o
  -1   1  28       31.23       28.98     10.46 o
   0   1  28       58.31       66.82     10.02 o
   1   1  28       52.56       55.32     10.86 o
   2   1  28        9.65        2.98     10.20 o
  -3   2  28        4.11        3.43      9.41 o
  -2   2  28        1.67        3.54     10.39 o
  -1   2  28       10.27        8.72     10.22 o
   0   2  28       22.76       21.14      9.88 o
  -3  -1  29       72.60       69.57      9.87 o
  -2  -1  29       47.61       42.94      9.86 o
  -1  -1  29       55.86       45.24      9.96 o
   0  -1  29       52.23       51.75      9.77 o
  -4   0  29       18.09       16.44      9.80 o
  -3   0  29       16.56       13.99      9.88 o
  -2   0  29       15.35       22.11      9.91 o
  -1   0  29        0.14        6.35     10.20 o
   0   0  29       31.94       35.70      9.98 o
   1   0  29       35.64       27.17      9.90 o
  -4   1  29       81.72       58.00     16.55 o
  -3   1  29       72.27       69.97     10.65 o
  -2   1  29       47.51       43.13      9.89 o
  -1   1  29       55.74       53.02      9.98 o
   0   1  29       51.93       45.78      9.81 o
 
